# Supplementary material for: Assessment of anxiety symptoms with low social support and associated factors among men who have sex with men (MSM): A cross-sectional study
Source: PLoS One. 2025 Aug 21;20(8):e0329121. doi: 10.1371/journal.pone.0329121 (PMC12370033; doi:10.1371/journal.pone.0329121)
Supplement: S1 File — (XLSX) [file pone.0329121.s001.xlsx]

## Sheet: data sheet
																自尊量表得分	支持量表总分	支持量表等级分	心理弹性总分	焦虑得分	焦虑得分	焦虑加低社会支持
series	age	occupation	marriage	education	income	religion	Employment	HIV test	anti-HIV drug	syphilis	HCV test	sexuality with man	sexuality with woman	HIV result transparancy	domicile	SES score	support score	support categories	cd-risc score	anxiety score	anxiety categories	anxiety with slow social support categories
6	3	2	0	3	3	5	1	0	0	0	1	1	1	1	2	25	58	2	51	7	0	0
7	2	3	0	3	3	5	1	0	0	0	0	1	0	1	2	29	72	3	70	4	0	0
8	2	0	0	3	3	5	1	0	0	0	0	1	0	4	2	36	57	2	81	2	0	0
9	2	4	0	2	0	5	0	2	0	2	2	0	0	3	1	21	52	2	74	0	0	0
10	2	2	0	3	3	5	1	0	0	0	0	0	0	1	2	28	72	3	50	4	0	0
11	3	2	2	1	3	0	1	0	0	0	0	1	0	1	2	28	61	3	62	3	0	0
12	3	4	0	2	3	5	1	0	0	0	0	0	0	3	2	26	52	2	35	8	0	0
13	2	3	0	3	3	5	1	0	0	0	0	1	0	1	2	31	45	2	78	8	0	0
14	4	0	2	2	2	0	1	1	1	0	0	1	0	4	1	28	59	2	59	8	0	0
15	2	3	0	3	3	5	1	0	0	2	2	1	0	3	2	25	51	2	98	6	0	0
16	3	0	1	3	3	5	1	0	0	0	0	1	0	4	2	29	52	2	47	4	0	0
17	2	4	0	3	2	0	1	2	0	2	2	0	0	1	1	23	42	2	41	4	0	0
18	3	0	0	3	3	1	1	0	0	0	0	1	0	1	2	25	30	1	45	18	1	1
19	2	0	0	3	3	0	1	0	0	0	0	0	0	3	2	27	41	2	56	6	0	0
20	2	4	0	3	3	0	1	0	0	0	2	1	0	3	2	29	61	3	47	6	0	0
21	3	3	0	3	3	5	1	0	0	0	0	1	0	3	2	34	72	3	71	6	0	0
22	3	4	0	3	2	0	1	0	0	2	2	1	0	1	2	26	53	2	50	10	1	1
23	3	4	0	0	2	0	1	0	0	0	0	1	0	1	1	29	55	2	53	0	0	0
24	3	4	0	2	2	4	1	0	1	0	0	1	0	1	1	23	51	2	53	5	0	0
25	2	3	0	2	3	5	1	2	0	2	2	1	0	4	2	27	25	1	29	9	0	0
26	3	4	0	0	2	0	1	3	0	3	3	1	0	1	1	23	37	2	42	10	1	0
27	3	4	0	1	2	5	1	0	0	0	0	0	0	1	2	22	51	2	34	5	0	0
28	2	4	0	3	3	5	1	0	0	0	0	1	0	3	2	35	40	2	60	6	0	0
29	4	1	1	2	3	5	1	0	0	0	0	0	1	3	1	30	60	2	70	0	0	0
30	1	4	0	2	0	5	1	0	0	0	0	1	0	3	2	32	65	3	74	4	0	0
31	2	3	0	3	3	5	1	0	0	0	0	0	0	1	2	22	41	2	24	11	1	0
32	2	2	0	3	1	0	1	0	0	0	0	1	0	1	1	21	53	2	26	6	0	0
33	2	4	0	3	1	3	1	2	1	0	0	1	0	1	2	38	12	1	70	3	0	0
34	3	3	0	2	3	5	1	0	0	0	0	1	0	1	1	18	41	2	32	8	0	0
35	2	4	0	3	2	0	1	0	0	0	0	1	0	1	1	23	68	3	50	7	0	0
36	2	3	0	3	2	5	0	0	0	0	0	1	0	1	2	23	36	1	41	6	0	0
37	3	4	0	3	3	0	0	0	1	0	0	0	0	3	2	25	47	2	45	9	0	0
38	2	4	0	3	1	5	1	0	0	0	0	1	0	3	2	29	69	3	50	6	0	0
39	2	4	0	3	1	5	0	0	0	2	2	1	0	3	1	34	70	3	70	1	0	0
40	5	1	1	0	2	5	1	0	0	0	0	1	0	1	2	27	34	1	47	7	0	0
41	2	2	0	3	2	5	1	0	0	0	0	1	0	3	2	30	50	2	75	1	0	0
42	3	1	2	0	2	4	0	0	0	0	0	0	0	1	1	15	43	2	39	18	1	0
43	2	1	0	3	3	5	1	0	0	0	0	1	0	3	2	30	47	2	60	3	0	0
44	2	2	0	2	1	1	1	0	0	0	0	1	0	3	1	27	59	2	64	2	0	0
45	3	1	0	3	2	0	1	0	0	0	0	0	0	3	2	24	41	2	32	12	1	0
46	2	3	0	3	3	1	1	0	0	0	0	1	0	3	2	37	65	3	84	0	0	0
47	3	4	0	3	0	0	1	0	1	0	0	1	0	1	2	24	14	1	29	19	1	1
48	2	2	0	2	3	5	1	0	0	0	0	1	0	1	2	27	35	1	44	13	1	1
49	2	3	0	2	2	5	1	0	0	0	0	1	0	3	2	25	43	2	37	12	1	0
50	3	3	1	3	2	5	1	0	0	0	0	1	0	3	1	19	51	2	52	9	0	0
51	2	3	0	2	2	1	1	0	0	0	0	0	0	1	2	24	54	2	55	0	0	0
52	2	2	0	1	1	5	0	0	0	0	0	1	0	1	2	27	52	2	48	7	0	0
53	5	4	1	0	2	5	0	0	0	2	0	1	1	1	1	23	54	2	47	7	0	0
54	2	4	0	3	0	5	0	0	0	0	0	0	0	1	1	31	66	3	55	4	0	0
55	1	4	0	1	2	5	0	2	0	2	2	1	0	1	2	23	53	2	32	9	0	0
56	3	0	0	3	2	5	1	0	0	0	0	1	0	1	2	27	61	3	39	14	1	0
57	3	1	1	0	2	4	0	0	0	0	2	0	1	1	1	23	20	1	34	20	1	1
58	2	4	0	2	1	5	1	3	0	2	0	1	0	1	1	18	31	1	21	12	1	1
59	2	2	0	1	3	5	1	0	0	0	0	1	0	3	2	34	64	3	62	5	0	0
60	3	4	1	2	3	1	1	0	0	0	0	1	0	3	2	31	42	2	49	3	0	0
61	2	4	0	1	1	5	0	0	0	0	0	0	0	1	1	15	28	1	16	11	1	1
62	1	4	0	1	1	5	0	0	0	2	2	1	0	1	2	16	32	1	12	17	1	1
63	2	2	0	0	2	5	1	0	0	1	0	0	0	1	1	20	42	2	30	9	0	0
64	2	0	0	2	2	0	1	0	0	0	0	1	0	1	2	29	60	2	61	7	0	0
65	3	4	2	3	3	0	1	0	0	0	2	0	0	1	2	25	36	1	47	7	0	0
66	2	4	0	3	0	5	0	0	0	2	2	0	0	1	2	27	49	2	50	7	0	0
67	2	1	0	1	3	5	1	0	0	2	2	1	0	3	2	24	46	2	22	9	0	0
68	2	0	0	3	3	5	0	0	0	0	0	0	0	3	2	30	60	2	71	7	0	0
69	2	3	0	3	3	2	1	0	0	0	0	1	0	1	1	18	37	2	43	13	1	0
70	2	0	0	3	3	5	1	0	0	0	2	1	0	1	2	28	38	2	51	6	0	0
71	3	2	0	3	3	0	1	0	0	2	2	1	0	1	2	37	64	3	63	0	0	0
72	2	3	0	3	3	5	1	0	0	0	0	1	0	3	2	33	43	2	69	9	0	0
73	2	2	0	3	2	5	1	0	0	0	0	1	0	3	2	25	30	1	42	4	0	0
75	2	2	1	3	3	5	1	0	0	0	0	1	0	1	2	28	55	2	68	0	0	0
76	2	0	0	3	3	5	1	0	0	0	0	1	0	3	2	21	30	1	61	0	0	0
77	2	0	0	3	3	5	1	0	0	0	0	1	0	1	2	27	49	2	54	0	0	0
78	2	3	0	3	3	5	1	0	0	0	0	1	0	1	2	19	27	1	25	18	1	1
79	2	2	0	2	2	5	1	0	0	0	0	1	0	3	2	29	42	2	46	2	0	0
80	4	4	2	2	3	5	1	0	0	0	0	1	0	1	1	25	41	2	46	0	0	0
81	3	2	1	0	1	0	1	0	0	0	0	1	1	1	1	25	48	2	25	0	0	0
82	2	1	0	2	2	0	1	0	0	0	0	0	0	1	1	26	48	2	31	7	0	0
83	2	0	0	3	3	5	1	0	0	2	2	1	0	1	1	28	68	3	50	7	0	0
84	2	4	0	2	2	5	0	0	0	0	0	0	0	1	1	25	48	2	86	0	0	0
85	3	3	1	1	2	0	1	0	0	0	0	1	0	3	1	17	50	2	32	0	0	0
86	3	3	0	2	3	0	1	0	0	0	0	1	0	1	1	25	48	2	96	0	0	0
87	3	4	0	3	3	5	1	0	0	0	0	1	0	1	1	29	48	2	49	10	1	0
88	2	0	0	2	2	0	1	2	0	0	0	1	0	1	1	26	26	1	42	1	0	0
89	2	2	0	0	2	2	1	0	0	0	0	1	0	1	1	27	63	3	37	3	0	0
90	2	4	0	2	3	5	1	0	0	0	0	0	0	1	1	33	61	3	83	2	0	0
91	3	1	0	1	2	5	1	0	0	0	0	0	0	1	1	27	40	2	32	11	1	0
92	5	3	1	0	2	5	1	0	0	0	0	1	0	2	2	28	66	3	42	0	0	0
93	2	2	0	1	3	4	1	0	0	0	0	0	1	3	1	25	48	2	25	0	0	0
94	3	4	0	2	2	5	1	0	0	0	0	1	0	1	1	28	48	2	42	0	0	0
95	3	3	0	3	3	5	1	0	0	0	0	1	0	1	1	29	37	2	41	7	0	0
96	2	3	0	3	2	1	1	0	1	0	0	1	1	3	2	28	38	2	39	11	1	0
97	3	2	1	2	3	5	1	0	0	0	0	1	1	1	1	25	58	2	47	0	0	0
98	5	1	1	0	1	0	0	0	0	0	0	1	1	1	1	28	36	1	50	7	0	0
99	2	0	0	3	3	5	1	0	0	0	0	0	0	1	2	26	39	2	50	7	0	0
100	3	4	1	2	2	5	1	0	0	0	0	1	1	1	2	29	71	3	42	0	0	0
101	2	2	0	2	3	5	1	0	0	0	0	1	0	1	2	29	36	1	47	12	1	1
102	2	4	0	3	3	0	1	0	0	0	0	1	1	1	2	34	75	3	90	0	0	0
103	3	3	1	3	3	0	1	0	0	0	0	0	0	1	2	29	51	2	48	0	0	0
104	2	1	0	2	1	5	0	0	0	0	0	1	0	3	1	24	40	2	43	11	1	0
105	2	4	0	3	2	5	1	1	0	2	2	1	0	1	2	25	58	2	47	6	0	0
106	2	4	0	3	0	5	0	0	0	3	0	0	0	1	2	28	62	3	46	0	0	0
107	3	0	2	2	2	0	1	0	0	0	0	1	0	3	1	29	61	3	55	3	0	0
108	2	2	0	1	3	5	1	0	0	2	0	1	0	3	2	33	60	2	94	0	0	0
109	2	4	0	3	0	0	0	0	0	0	0	1	0	1	2	29	66	3	55	4	0	0
110	2	4	0	2	1	5	1	0	0	0	0	0	0	1	2	27	48	2	53	2	0	0
111	3	2	0	3	3	0	1	0	0	0	0	1	0	3	1	34	84	3	100	0	0	0
113	1	4	0	3	1	5	0	0	0	0	0	1	1	1	1	33	68	3	72	6	0	0
114	2	4	0	2	2	1	1	0	0	3	3	1	0	3	1	20	46	2	68	14	1	0
115	3	0	0	3	2	5	1	0	0	0	0	1	0	1	2	25	54	2	52	3	0	0
116	2	4	0	2	2	1	1	0	0	0	0	1	0	1	2	17	75	3	27	17	1	0
117	3	4	0	3	2	5	0	0	0	0	0	1	0	3	1	27	46	2	45	9	0	0
118	3	2	0	3	3	5	1	0	0	2	2	1	1	1	2	30	51	2	67	0	0	0
119	1	4	0	3	3	0	0	0	0	0	0	1	0	1	1	18	32	1	32	21	1	1
120	3	3	0	3	3	1	1	0	0	0	0	1	0	3	2	20	49	2	49	7	0	0
121	2	2	0	2	2	0	1	2	0	2	2	0	0	1	1	24	35	1	25	4	0	0
122	4	2	1	1	3	0	1	3	0	2	2	1	1	1	2	25	51	2	46	7	0	0
123	2	2	0	2	2	5	1	0	0	3	3	0	0	1	2	20	48	2	40	1	0	0
124	2	4	0	1	1	5	0	0	0	0	0	1	0	1	2	20	37	2	47	13	1	0
125	3	3	0	3	3	5	1	0	0	0	0	0	0	1	2	34	55	2	59	3	0	0
126	2	2	0	3	3	5	1	0	0	0	0	1	0	1	1	33	39	2	83	9	0	0
127	3	2	0	3	3	5	1	0	0	2	2	1	0	4	2	25	48	2	43	7	0	0
128	2	0	0	3	3	5	1	0	0	2	2	0	0	1	2	25	41	2	36	7	0	0
129	3	2	0	3	2	0	1	0	1	0	3	1	0	3	2	19	38	2	43	8	0	0
130	2	1	0	3	0	2	1	0	0	0	0	0	0	1	2	33	68	3	89	0	0	0
131	2	0	0	2	2	0	0	0	0	0	2	1	0	1	1	27	47	2	54	13	1	0
132	4	4	1	0	3	0	1	0	0	0	0	1	1	1	1	27	40	2	85	1	0	0
133	4	0	0	1	2	0	1	0	0	0	0	1	0	1	2	28	56	2	25	1	0	0
134	3	3	0	0	3	5	1	0	0	0	0	1	0	3	2	23	25	1	42	10	1	1
137	4	4	1	0	2	5	0	0	0	0	0	1	0	1	2	27	49	2	50	8	0	0
138	4	1	0	0	2	5	1	0	0	0	0	1	0	1	1	28	48	2	89	7	0	0
139	3	2	2	2	2	0	1	0	0	0	0	1	1	3	2	18	55	2	49	11	1	0
140	2	4	0	2	2	1	1	0	0	3	3	0	0	1	1	24	48	2	54	4	0	0
142	2	4	0	2	2	0	1	0	0	2	2	1	0	3	1	23	47	2	57	1	0	0
143	2	4	0	2	2	5	0	0	0	0	0	0	0	1	1	28	58	2	59	2	0	0
144	5	4	1	0	1	4	1	3	0	3	3	1	1	1	1	28	32	1	73	4	0	0
145	4	1	1	0	0	5	1	3	0	0	0	1	0	4	2	26	48	2	25	7	0	0
147	2	4	0	3	0	5	0	1	1	0	0	1	0	3	1	24	39	2	45	5	0	0
148	2	3	0	3	3	5	1	0	0	1	0	1	0	1	2	28	26	1	39	8	0	0
149	2	0	0	3	1	5	1	0	0	0	0	1	0	3	1	26	55	2	40	8	0	0
150	2	2	0	2	3	1	1	0	0	0	0	1	0	3	2	25	57	2	71	6	0	0
151	2	3	0	3	2	5	1	0	0	0	0	1	0	3	2	38	28	1	91	2	0	0
152	2	0	0	3	3	5	1	0	0	0	0	1	1	3	2	27	50	2	51	2	0	0
153	2	0	0	3	3	5	1	0	0	0	0	1	1	1	2	25	72	3	100	0	0	0
154	2	0	0	3	3	5	1	0	0	0	0	1	0	3	2	24	24	1	16	0	0	0
155	2	3	0	2	2	5	1	0	0	0	0	1	0	1	2	27	49	2	46	7	0	0
156	1	4	0	2	0	0	0	0	0	0	0	0	0	1	1	17	42	2	29	9	0	0
157	2	3	0	3	2	3	1	0	0	0	0	0	0	1	2	34	63	3	62	5	0	0
158	2	4	0	3	2	5	1	0	0	0	3	0	0	1	2	25	71	3	58	6	0	0
159	2	4	0	3	2	5	1	0	0	0	0	1	0	4	2	30	56	2	60	3	0	0
160	3	0	0	3	3	5	1	0	0	0	2	1	0	1	2	28	51	2	52	4	0	0
161	2	2	0	2	3	5	1	0	0	0	0	1	0	1	2	28	46	2	51	7	0	0
162	2	0	0	3	3	5	1	0	0	0	0	1	0	1	1	30	55	2	70	0	0	0
163	1	4	0	1	0	5	0	0	0	2	2	1	0	1	2	36	68	3	53	0	0	0
164	2	3	0	3	2	5	1	2	0	2	2	1	0	3	1	27	38	2	48	3	0	0
165	3	4	0	2	0	1	0	0	0	0	0	1	0	3	2	25	52	2	40	10	1	0
166	2	2	0	2	3	5	1	0	0	0	0	1	0	1	1	20	40	2	36	2	0	0
167	2	3	0	2	3	0	1	0	0	0	0	1	0	1	2	31	41	2	62	2	0	0
168	4	4	2	1	2	1	1	0	0	0	0	1	0	1	2	27	41	2	51	11	1	0
169	2	1	0	2	3	5	1	0	0	2	2	1	0	1	2	32	56	2	54	2	0	0
170	2	4	0	1	3	5	1	0	0	0	0	1	0	1	1	25	42	2	70	10	1	0
171	4	3	0	3	3	5	1	0	0	0	0	0	1	4	2	24	64	3	80	9	0	0
172	2	4	0	3	0	5	0	0	0	0	0	0	0	1	2	33	58	2	56	2	0	0
173	2	4	0	0	3	5	1	0	0	2	2	0	1	1	2	29	41	2	67	10	1	0
174	3	1	0	0	3	5	0	0	0	0	0	1	0	3	1	25	60	2	64	7	0	0
175	3	4	1	0	2	5	1	0	0	0	0	1	0	1	1	28	47	2	54	0	0	0
176	4	3	1	3	3	5	1	0	0	0	0	1	0	1	2	33	44	2	78	4	0	0
177	3	3	1	3	3	5	1	0	0	0	2	1	1	1	2	36	63	3	67	0	0	0
178	2	4	0	3	3	0	1	0	0	0	0	1	0	4	1	25	52	2	43	13	1	0
179	3	4	0	2	1	0	0	0	0	2	0	1	0	1	1	27	42	2	53	7	0	0
180	2	4	0	3	0	5	0	0	0	0	0	1	0	3	2	25	59	2	56	7	0	0
181	2	3	0	2	2	1	1	3	0	3	3	0	0	1	2	24	29	1	30	9	0	0
182	1	4	0	0	3	5	1	0	0	0	0	1	0	1	1	19	37	2	25	1	0	0
183	3	2	1	1	3	0	1	0	0	0	0	0	1	1	2	27	66	3	75	3	0	0
184	3	2	0	2	2	0	0	3	0	0	2	1	1	1	2	18	41	2	43	18	1	0
185	2	4	0	3	1	5	0	0	0	0	0	1	0	2	2	27	52	2	50	7	0	0
186	2	2	0	2	2	5	1	0	0	0	0	1	0	3	2	21	31	1	41	16	1	1
187	2	4	0	2	0	5	0	0	0	0	0	0	0	1	1	21	55	2	41	8	0	0
188	4	3	1	3	3	5	1	0	0	0	0	1	0	1	2	28	62	3	51	4	0	0
189	2	0	0	2	3	0	1	0	0	0	0	0	0	1	1	28	57	2	48	2	0	0
190	3	1	0	1	3	5	1	0	0	0	2	0	0	1	2	28	58	2	56	6	0	0
191	2	4	0	3	2	5	0	0	0	0	0	1	0	1	2	33	70	3	74	0	0	0
192	2	4	0	2	1	1	1	0	1	0	0	1	0	1	1	27	57	2	45	7	0	0
193	2	4	0	3	3	5	1	0	0	2	2	0	0	1	1	29	41	2	52	9	0	0
194	2	4	0	2	3	5	1	0	0	1	0	1	0	4	2	21	48	2	45	9	0	0
195	2	4	0	2	2	1	1	0	0	0	0	0	0	1	2	29	60	2	47	5	0	0
196	2	4	0	3	1	5	1	0	0	0	0	1	0	1	1	30	48	2	50	6	0	0
197	4	3	0	3	3	5	1	1	1	1	0	0	1	4	2	21	12	1	42	14	1	1
198	3	4	0	0	3	5	0	0	0	0	0	1	0	1	2	28	71	3	44	0	0	0
199	2	4	0	3	1	5	1	0	0	0	0	1	0	3	2	26	47	2	38	8	0	0
200	3	3	0	3	3	5	1	0	0	0	0	0	0	1	2	23	40	2	35	7	0	0
201	3	2	0	3	2	1	1	0	0	0	0	1	0	1	1	27	60	2	55	6	0	0
203	2	4	1	3	0	5	0	0	0	0	0	1	0	3	2	26	48	2	80	14	1	0
204	3	3	0	3	3	0	1	0	0	0	0	0	1	1	2	34	61	3	66	0	0	0
205	3	3	0	1	3	5	1	0	0	0	0	1	0	3	2	29	61	3	74	3	0	0
206	2	4	0	3	0	5	0	0	0	2	2	1	0	1	1	31	61	3	62	2	0	0
207	2	4	0	3	1	5	0	0	0	0	0	0	0	1	2	35	83	3	75	0	0	0
208	2	4	0	3	0	5	0	1	0	0	0	1	0	1	1	31	44	2	51	5	0	0
209	2	4	0	3	1	5	0	0	0	2	0	1	0	1	2	37	29	1	41	8	0	0
210	1	4	1	3	2	5	1	0	0	0	0	1	0	3	2	23	48	2	83	1	0	0
211	2	0	0	2	1	5	1	0	0	0	0	1	0	3	2	29	45	2	61	7	0	0
212	2	4	0	3	0	5	0	0	0	0	0	0	0	1	2	34	47	2	64	6	0	0
213	2	4	0	3	0	5	0	0	0	0	0	1	0	3	2	35	62	3	73	9	0	0
214	1	4	0	2	1	0	0	0	0	0	0	1	0	3	2	30	66	3	75	4	0	0
215	3	2	0	2	2	0	1	0	0	0	0	1	0	3	2	25	57	2	47	9	0	0
216	2	4	0	2	3	5	1	0	0	0	0	0	0	4	2	30	66	3	62	4	0	0
217	2	4	0	3	0	5	0	0	0	0	0	1	0	3	2	23	42	2	38	16	1	0
218	2	4	0	2	1	1	0	0	0	2	2	1	0	2	2	29	61	3	60	2	0	0
219	2	4	0	3	1	5	0	0	0	0	0	1	0	2	2	29	61	3	66	2	0	0
220	2	2	0	3	3	5	1	0	0	0	0	0	0	1	2	28	38	2	49	11	1	0
221	2	4	0	3	1	5	0	0	0	0	0	1	0	4	1	29	72	3	81	7	0	0
222	3	4	0	3	1	5	1	0	0	0	0	0	0	1	2	22	34	1	42	13	1	1
223	2	0	0	3	3	5	1	0	0	0	0	1	0	3	2	30	60	2	69	1	0	0
224	3	0	0	3	3	5	1	0	0	0	0	0	0	1	2	29	48	2	79	0	0	0
225	3	2	0	3	3	0	1	0	0	0	0	1	1	1	2	29	68	3	51	5	0	0
226	3	0	0	3	3	0	1	0	0	0	0	0	0	3	2	32	52	2	75	6	0	0
227	2	0	0	3	3	5	0	0	0	3	3	0	0	1	2	32	57	2	60	2	0	0
228	3	3	0	3	3	0	1	0	0	0	0	1	0	1	2	22	36	1	70	8	0	0
229	2	4	0	3	2	5	0	0	0	0	0	1	0	2	2	31	59	2	51	10	1	0
230	1	4	0	3	0	5	0	0	0	0	0	1	1	1	1	22	20	1	38	11	1	1
231	4	4	1	0	3	5	0	0	0	0	0	1	0	1	2	28	72	3	43	0	0	0
232	4	4	1	0	3	5	1	0	0	0	0	1	0	1	2	28	55	2	54	1	0	0
233	2	4	1	3	3	1	0	1	0	0	0	0	0	4	2	22	68	3	54	10	1	0
234	3	4	1	0	2	5	1	0	0	0	0	1	0	4	1	31	63	3	98	0	0	0
235	3	4	1	0	3	0	1	0	0	0	0	1	1	3	2	31	72	3	58	0	0	0
236	4	3	1	3	3	0	1	0	0	0	0	1	1	1	2	28	48	2	56	7	0	0
237	3	2	1	1	2	5	1	0	0	0	0	1	0	1	1	27	56	2	51	7	0	0
238	3	0	1	3	3	1	1	0	0	0	0	1	0	1	2	30	55	2	50	6	0	0
239	3	4	0	2	2	0	1	0	0	0	0	0	0	1	1	30	59	2	71	4	0	0
240	2	3	0	2	2	5	1	0	0	0	0	1	0	1	1	25	24	1	5	0	0	0
241	2	4	0	3	0	5	0	0	0	0	0	1	0	1	2	21	71	3	56	2	0	0
242	3	4	0	1	3	0	1	0	0	0	0	0	0	3	2	24	48	2	72	7	0	0
243	4	1	1	0	2	4	0	0	0	0	0	1	0	1	1	29	30	1	54	0	0	0
244	4	4	1	0	3	5	1	0	0	0	0	1	1	3	2	28	42	2	36	6	0	0
245	3	4	0	1	0	0	0	0	0	0	0	1	0	1	1	27	25	1	51	6	0	0
246	2	4	0	0	3	0	0	0	0	0	2	1	0	1	1	28	49	2	42	7	0	0
247	2	4	0	0	2	5	1	3	0	3	3	0	0	3	1	25	50	2	56	7	0	0
248	2	4	0	2	2	5	1	3	0	3	3	0	0	3	2	27	48	2	96	0	0	0
249	2	4	0	1	2	5	1	0	0	0	2	1	0	3	1	25	48	2	25	7	0	0
250	2	4	1	0	0	0	1	2	0	2	2	0	1	1	1	29	16	1	59	2	0	0
251	1	0	0	0	1	5	1	0	0	0	0	0	0	1	2	30	36	1	44	1	0	0
252	2	4	0	3	0	5	0	0	0	0	0	0	0	1	2	31	72	3	63	8	0	0
253	3	4	1	0	3	5	1	0	0	0	0	1	0	1	2	32	50	2	72	0	0	0
254	2	1	1	1	2	5	1	0	0	0	2	1	1	1	1	25	48	2	71	7	0	0
255	4	1	1	2	2	5	1	0	0	0	0	1	0	1	1	28	62	3	35	0	0	0
256	3	0	0	2	2	5	1	0	0	0	0	1	0	1	2	29	72	3	73	0	0	0
257	5	1	1	0	2	5	0	0	0	0	0	1	1	1	1	27	42	2	35	1	0	0
258	2	4	0	2	3	5	1	0	0	2	2	1	0	3	2	31	48	2	100	0	0	0
259	3	4	0	2	1	2	1	0	0	0	0	1	0	1	2	27	36	1	35	6	0	0
260	2	2	0	3	2	5	1	0	0	0	0	1	0	1	2	28	45	2	47	8	0	0
261	4	4	1	0	3	5	1	0	0	0	0	1	0	3	2	26	45	2	36	0	0	0
262	4	2	0	2	3	5	1	0	0	0	0	1	0	3	2	29	58	2	75	4	0	0
263	2	4	0	0	3	5	0	0	0	0	0	1	0	1	2	27	28	1	49	0	0	0
264	2	4	0	3	1	5	1	0	0	0	0	1	0	1	1	30	67	3	66	4	0	0
265	2	4	0	3	3	5	0	0	0	0	0	1	0	3	2	22	61	3	30	6	0	0
266	3	4	0	1	3	5	1	0	0	0	3	1	1	1	2	22	49	2	49	0	0	0
267	3	4	0	0	2	5	1	0	0	0	0	1	0	1	2	22	54	2	55	13	1	0
268	2	1	0	2	1	0	1	0	0	0	0	0	0	4	2	19	84	3	49	0	0	0
269	3	2	0	0	3	0	1	1	0	2	2	1	0	3	2	28	72	3	67	4	0	0
270	5	4	1	0	2	5	1	0	0	0	0	1	1	1	2	27	56	2	61	5	0	0
271	3	0	0	2	1	1	1	0	0	0	0	1	0	1	2	28	50	2	56	7	0	0
272	2	4	0	0	2	0	1	0	0	2	2	1	0	1	1	27	42	2	52	6	0	0
273	4	4	0	2	0	0	0	0	0	0	0	0	0	1	2	25	35	1	37	7	0	0
274	2	0	0	3	2	0	1	0	0	0	0	1	0	3	1	26	69	3	54	10	1	0
275	3	4	0	3	2	5	0	0	0	0	0	1	0	1	2	26	47	2	46	7	0	0
276	2	4	0	2	2	5	1	0	0	0	0	1	0	1	2	28	84	3	87	0	0	0
277	3	4	0	0	2	0	1	0	0	0	0	1	0	1	1	28	58	2	52	0	0	0
278	3	4	0	3	3	5	1	0	0	0	0	1	0	2	2	33	34	1	98	0	0	0
279	3	3	0	3	3	0	1	0	0	0	0	1	0	3	2	33	41	2	60	4	0	0
280	2	0	0	3	2	1	1	0	0	2	2	1	0	1	2	26	52	2	45	7	0	0
281	2	1	0	2	3	4	1	0	0	0	0	1	0	1	2	26	52	2	43	10	1	0
282	2	4	0	1	1	5	0	0	0	0	0	1	0	1	2	21	39	2	54	12	1	0
283	3	2	1	3	3	0	1	0	0	0	0	1	1	1	2	28	58	2	49	6	0	0
284	3	3	2	3	2	5	0	0	0	0	0	0	0	3	2	17	42	2	37	14	1	0
285	2	4	0	3	0	5	0	0	0	0	0	1	0	3	2	16	51	2	40	14	1	0
286	1	4	0	2	2	5	0	0	0	0	0	0	0	4	1	29	24	1	50	7	0	0
287	2	4	0	2	0	5	1	0	0	0	0	1	0	1	2	25	51	2	40	21	1	0
288	2	2	0	2	2	0	1	0	0	0	0	1	0	1	2	28	62	3	95	0	0	0
289	2	4	0	3	3	5	1	0	0	0	0	1	0	3	2	29	49	2	59	7	0	0
290	3	3	0	3	2	0	1	0	0	0	0	0	0	1	1	25	46	2	56	2	0	0
291	3	4	1	2	3	5	1	0	0	0	0	0	0	1	2	28	57	2	40	2	0	0
292	1	4	0	1	0	5	0	0	0	0	0	1	0	3	2	31	69	3	71	2	0	0
293	2	3	0	3	3	5	1	0	0	0	0	1	0	1	2	37	36	1	69	0	0	0
294	2	0	0	3	1	0	1	0	0	3	3	0	0	1	1	33	64	3	77	0	0	0
295	2	4	0	3	2	0	1	0	0	2	2	1	0	3	2	26	60	2	63	6	0	0
296	2	4	0	2	2	5	0	0	0	0	0	0	0	3	1	30	48	2	50	17	1	0
297	2	4	0	2	1	5	0	0	0	0	0	1	0	3	2	29	60	2	51	7	0	0
298	2	0	0	3	2	5	1	0	0	0	0	0	0	1	2	28	52	2	33	6	0	0
299	2	0	0	3	3	5	1	0	0	0	0	1	0	3	2	26	32	1	50	0	0	0
300	1	4	0	1	0	5	0	2	0	2	2	1	0	4	2	24	52	2	35	7	0	0
301	2	0	0	3	3	5	0	0	0	0	0	1	0	3	2	29	24	1	50	0	0	0
302	2	4	0	3	0	5	0	0	0	2	2	0	0	1	2	25	62	3	68	9	0	0
303	2	3	0	3	3	5	1	0	0	0	0	1	0	1	2	35	53	2	88	5	0	0
304	2	4	0	2	2	0	1	0	0	0	0	1	0	1	2	36	51	2	87	4	0	0
305	2	3	0	3	1	5	1	0	0	0	0	1	0	1	2	35	50	2	77	7	0	0
306	2	3	0	3	3	5	1	0	0	0	0	1	0	3	2	31	76	3	66	3	0	0
307	2	4	0	3	0	5	0	0	0	0	0	1	0	3	2	22	38	2	42	19	1	0
308	4	3	1	2	3	5	1	0	0	0	0	1	0	1	1	29	53	2	70	0	0	0
309	3	2	1	1	2	1	1	0	0	2	2	0	1	1	1	21	67	3	43	2	0	0
310	2	1	1	2	3	0	1	0	0	0	0	1	0	1	2	20	37	2	30	9	0	0
311	2	1	0	0	2	5	1	0	0	0	0	1	0	2	1	28	39	2	45	4	0	0
312	1	4	0	2	3	5	1	0	0	0	2	0	0	3	2	28	59	2	75	8	0	0
313	3	3	0	3	3	0	1	0	0	0	0	1	0	1	2	37	28	1	85	3	0	0
314	3	3	0	2	3	0	1	0	0	0	0	0	0	3	2	28	50	2	40	12	1	0
315	2	4	0	1	2	5	1	0	0	0	0	1	0	1	1	27	37	2	36	12	1	0
317	1	0	1	0	0	3	0	2	0	2	2	0	1	4	1	25	72	3	100	21	1	0
318	2	4	0	3	2	5	1	0	0	0	0	1	0	3	2	29	58	2	67	7	0	0
319	2	4	0	3	1	5	0	0	0	3	3	0	0	1	2	33	69	3	84	0	0	0
320	2	3	0	3	3	1	1	0	0	0	0	0	0	3	2	23	36	1	40	7	0	0
321	3	1	0	1	1	5	1	3	0	3	3	1	0	1	1	26	44	2	40	3	0	0
322	1	4	0	1	1	5	0	2	0	2	2	0	0	4	2	26	56	2	66	6	0	0
323	2	4	0	2	0	5	0	0	0	0	2	1	0	1	2	22	52	2	35	7	0	0
324	3	4	0	1	0	5	0	0	0	0	0	0	0	3	2	27	54	2	52	6	0	0
325	2	1	0	3	3	5	1	0	0	0	0	0	0	1	2	20	55	2	39	15	1	0
326	2	4	0	2	1	5	1	0	0	0	0	1	0	1	1	27	51	2	41	11	1	0
327	1	1	0	1	3	0	1	2	0	2	0	0	0	1	1	25	13	1	0	0	0	0
329	2	4	0	1	3	3	1	0	0	0	0	1	0	1	2	33	51	2	68	0	0	0
330	2	4	0	3	2	5	1	0	0	0	0	1	0	1	2	26	61	3	69	9	0	0
331	3	2	0	1	2	0	1	0	0	0	0	1	0	3	2	28	43	2	46	12	1	0
332	3	4	0	2	0	5	0	1	0	0	2	1	0	1	1	26	51	2	45	17	1	0
333	2	2	0	1	1	5	1	2	0	2	2	1	0	4	2	26	45	2	42	8	0	0
334	2	4	0	2	0	5	0	2	0	2	2	0	0	2	1	25	60	2	100	7	0	0
335	3	4	0	3	2	5	0	0	0	0	0	1	1	3	2	24	48	2	54	7	0	0
336	2	2	0	2	2	5	1	0	0	0	3	0	0	4	2	29	65	3	64	7	0	0
337	5	4	1	1	2	5	1	1	0	0	0	1	0	4	2	31	63	3	73	0	0	0
338	2	2	0	3	3	5	1	0	0	0	0	0	0	1	2	26	54	2	84	1	0	0
340	3	4	1	0	0	5	0	3	0	3	3	1	0	1	2	33	38	2	63	15	1	0
341	2	3	0	2	2	5	1	2	0	2	0	0	0	4	1	35	76	3	71	0	0	0
342	3	4	0	3	3	5	0	2	0	2	2	0	0	1	2	32	56	2	64	0	0	0
343	1	4	0	2	0	5	0	2	0	2	2	0	0	4	1	20	53	2	43	10	1	0
344	2	2	0	3	3	5	1	0	0	2	0	0	0	1	2	32	56	2	73	7	0	0
345	3	3	1	3	2	5	1	2	0	2	2	0	0	4	2	30	53	2	64	0	0	0
346	3	3	0	1	3	0	1	0	0	0	0	1	1	1	1	24	52	2	32	5	0	0
347	2	2	0	1	3	0	1	0	0	0	0	1	0	1	1	28	72	3	60	7	0	0
348	2	3	0	2	0	0	0	0	0	0	0	0	1	4	1	25	48	2	75	6	0	0
349	2	4	0	1	2	5	1	0	0	2	2	1	0	4	2	26	57	2	55	2	0	0
350	2	2	0	1	3	0	1	0	0	0	0	1	0	1	1	28	68	3	51	7	0	0
351	4	4	2	1	3	5	1	1	0	1	1	1	0	1	2	27	70	3	47	2	0	0
352	1	4	0	0	2	5	1	0	0	0	0	1	0	1	2	30	62	3	52	2	0	0
353	4	2	2	1	2	1	1	0	0	0	0	1	0	2	2	28	40	2	45	9	0	0
354	2	4	0	1	0	5	0	0	0	0	0	1	0	2	1	25	24	1	13	21	1	1
356	2	1	0	0	2	5	1	2	0	1	2	0	0	1	2	21	42	2	22	6	0	0
357	4	4	1	0	2	5	0	0	0	0	0	1	1	1	1	25	24	1	44	1	0	0
358	2	2	0	3	3	1	1	0	0	0	0	0	0	1	2	37	57	2	79	4	0	0
359	4	0	0	2	2	5	1	0	0	1	0	1	0	3	1	29	69	3	67	0	0	0
360	1	3	0	3	1	5	1	0	0	2	2	0	0	1	1	29	39	2	49	5	0	0
361	2	3	0	2	1	5	1	3	0	0	0	0	0	1	2	29	46	2	51	18	1	0
362	3	4	0	1	2	5	1	0	0	0	0	1	0	1	2	34	48	2	84	0	0	0
363	2	4	0	3	0	1	0	0	0	2	2	1	0	1	2	25	56	2	72	0	0	0
364	2	4	0	3	0	0	0	0	0	2	2	1	0	2	2	31	43	2	57	13	1	0
365	2	4	0	3	0	5	0	0	0	2	2	1	0	3	2	22	69	3	58	7	0	0
366	2	4	0	3	0	5	0	0	0	2	2	0	0	4	2	27	60	2	59	0	0	0
367	3	2	0	1	3	2	1	0	0	2	0	1	0	1	2	29	61	3	56	3	0	0
368	3	2	0	2	3	5	1	0	0	2	2	1	0	1	2	29	12	1	92	9	0	0
369	2	0	0	3	3	0	1	0	0	2	2	1	0	1	2	30	73	3	75	0	0	0
370	3	4	0	3	2	5	1	0	0	0	0	0	0	1	2	29	70	3	50	0	0	0
371	2	3	0	2	3	5	1	0	0	0	0	1	0	3	2	24	43	2	52	10	1	0
372	2	4	0	3	1	5	1	0	0	2	2	0	0	1	2	25	53	2	43	5	0	0
373	3	4	0	2	2	0	1	0	0	2	2	0	0	1	2	26	45	2	64	0	0	0
374	3	2	1	2	2	0	1	2	0	2	2	0	1	2	1	28	60	2	47	0	0	0
375	3	4	0	2	2	0	1	0	0	2	2	0	0	1	2	24	58	2	78	7	0	0
376	2	0	1	3	3	5	1	0	0	0	0	0	0	1	2	31	55	2	68	9	0	0
377	5	4	1	0	2	5	1	0	0	0	0	1	0	1	2	28	43	2	42	3	0	0
378	3	3	0	3	3	5	1	0	0	0	0	1	0	3	2	25	68	3	62	7	0	0
379	3	4	0	0	3	5	1	0	0	0	0	1	0	3	2	27	27	1	33	5	0	0
380	2	4	0	3	1	5	1	0	0	2	2	0	0	1	2	25	62	3	50	1	0	0
381	4	4	1	0	2	5	1	0	0	0	0	1	0	1	1	28	40	2	38	2	0	0
382	3	3	1	0	3	0	1	0	0	0	0	1	0	3	2	27	62	3	46	0	0	0
383	5	4	1	2	2	0	1	0	0	0	0	1	1	3	2	34	51	2	84	0	0	0
384	4	4	1	3	2	5	1	0	0	0	0	1	0	1	1	30	40	2	34	4	0	0
385	3	4	0	0	1	0	1	0	0	0	0	1	0	1	2	26	54	2	75	7	0	0
386	2	2	0	2	3	5	0	0	0	0	0	1	0	1	1	27	72	3	58	0	0	0
387	2	4	0	2	0	5	0	0	0	0	0	0	0	1	1	31	84	3	100	0	0	0
388	4	4	0	0	1	5	0	1	0	0	0	1	0	1	2	31	30	1	32	0	0	0
389	2	1	0	1	0	0	0	0	0	2	2	1	0	1	1	19	55	2	42	14	1	0
390	3	4	0	0	2	1	0	0	0	0	0	1	0	1	2	23	49	2	58	5	0	0
391	2	2	0	3	2	5	1	0	0	0	0	1	0	3	2	29	44	2	48	6	0	0
392	2	4	0	3	0	5	0	0	0	0	0	1	0	1	2	28	78	3	85	0	0	0
393	2	2	0	3	3	5	1	0	0	2	2	1	0	1	2	37	46	2	100	0	0	0
394	4	4	1	0	2	5	1	0	0	0	0	1	0	1	2	30	40	2	37	2	0	0
395	3	1	0	1	2	5	1	0	0	0	0	0	0	1	1	32	67	3	75	0	0	0
396	3	3	0	1	3	5	1	0	0	0	0	1	1	1	1	25	49	2	80	9	0	0
397	3	4	0	1	3	5	1	0	0	0	0	0	0	1	2	34	48	2	100	0	0	0
398	2	3	0	3	3	5	1	0	0	0	0	1	0	1	2	28	62	3	57	2	0	0
399	2	4	0	3	3	5	1	0	0	0	0	1	0	1	2	27	48	2	85	0	0	0
400	1	0	0	3	3	5	1	0	0	0	0	0	0	1	2	30	54	2	65	9	0	0
401	1	4	0	1	3	5	1	0	0	0	0	1	0	1	2	25	41	2	48	12	1	0
402	4	1	1	1	2	5	1	0	0	0	0	1	0	1	1	29	36	1	62	7	0	0
403	2	4	1	1	2	5	1	0	0	0	0	1	0	1	1	27	37	2	36	0	0	0
404	4	1	1	0	2	5	1	0	0	0	0	1	1	1	1	30	54	2	44	0	0	0
405	3	1	0	1	3	5	1	0	0	0	0	0	0	1	2	28	79	3	75	0	0	0
406	5	1	1	0	3	5	1	0	0	0	0	1	0	1	1	31	54	2	29	7	0	0
407	2	4	0	0	1	0	1	2	0	2	2	1	0	4	1	27	46	2	28	4	0	0
409	3	0	2	3	2	4	0	1	1	1	0	1	0	3	2	27	42	2	44	7	0	0
410	4	3	0	1	2	5	1	0	0	0	0	1	0	3	2	27	47	2	47	6	0	0
411	2	4	0	2	2	0	0	2	0	2	2	0	0	4	1	24	52	2	51	16	1	0
413	2	4	0	2	1	5	0	0	0	0	0	1	0	2	1	22	54	2	40	13	1	0
414	3	1	1	1	3	0	1	0	0	1	0	0	1	1	2	28	35	1	33	1	0	0
415	2	2	0	3	1	5	1	0	0	0	0	0	0	1	2	23	49	2	25	7	0	0
417	2	4	0	2	1	0	1	0	0	0	0	1	0	3	2	27	20	1	49	1	0	0
418	2	4	1	2	1	5	1	0	0	0	0	1	0	3	2	24	48	2	56	15	1	0
420	3	3	1	1	3	0	1	0	0	0	0	0	1	1	2	16	48	2	30	16	1	0
421	4	2	2	2	2	5	1	0	0	0	0	1	0	3	2	29	48	2	55	7	0	0
422	3	4	1	3	2	0	0	0	0	0	0	0	0	1	2	25	57	2	39	10	1	0
423	2	4	2	3	3	1	1	0	0	0	0	0	0	4	1	25	84	3	75	14	1	0
425	2	3	0	3	2	0	0	2	0	0	0	0	0	1	2	36	57	2	100	14	1	0
426	2	4	0	2	3	0	0	0	0	0	0	0	0	1	1	28	59	2	49	5	0	0
427	2	4	0	2	0	0	0	0	0	0	0	1	0	1	1	20	44	2	25	9	0	0
428	2	2	0	2	3	1	1	0	0	0	0	1	0	1	2	25	54	2	56	15	1	0
429	2	4	0	3	2	5	1	0	0	2	2	1	0	3	1	28	61	3	67	6	0	0
430	2	2	0	2	1	5	1	0	0	0	0	1	0	1	2	19	32	1	31	8	0	0
431	2	4	1	2	2	5	0	0	0	0	0	1	0	1	2	25	58	2	63	13	1	0
432	4	4	1	0	3	0	0	0	0	0	2	1	1	1	1	22	38	2	41	7	0	0
433	2	1	0	0	2	5	1	0	0	0	0	1	0	3	1	26	65	3	63	5	0	0
434	2	2	0	2	1	5	1	0	0	1	2	1	0	1	2	25	33	1	39	12	1	1
435	2	3	0	3	3	5	1	0	0	0	0	0	0	1	2	36	75	3	99	0	0	0
436	2	2	0	2	2	5	1	0	0	0	0	1	0	1	1	22	33	1	32	7	0	0
437	2	4	0	3	3	5	1	0	0	0	0	0	1	1	2	37	66	3	89	0	0	0
438	2	3	0	3	1	5	1	0	0	0	0	0	1	1	1	30	63	3	52	10	1	0
439	2	4	0	3	0	5	0	0	0	0	0	1	0	3	1	23	58	2	51	10	1	0
440	2	2	0	2	3	5	1	0	0	0	0	0	0	1	2	26	32	1	23	3	0	0
441	2	4	0	3	1	5	0	0	0	0	0	0	0	1	2	28	72	3	100	0	0	0
442	4	4	1	0	2	5	0	0	0	0	0	1	1	4	2	27	44	2	35	1	0	0
443	2	1	0	3	1	1	1	0	0	0	0	0	0	1	2	23	44	2	50	4	0	0
444	2	2	0	2	2	5	1	0	0	0	0	0	0	3	2	26	43	2	46	14	1	0
445	4	1	1	0	1	5	1	0	0	0	0	1	0	1	2	30	20	1	36	7	0	0
446	2	0	0	3	1	5	1	0	0	0	0	1	0	1	2	28	61	3	41	3	0	0
447	2	4	0	3	0	5	0	0	0	0	0	1	0	3	2	27	41	2	67	8	0	0
448	2	4	0	3	3	5	0	0	0	0	0	1	0	1	2	32	71	3	49	2	0	0
449	1	4	0	1	0	5	0	0	0	0	0	1	0	1	1	19	51	2	13	21	1	0
450	2	4	0	3	2	5	1	0	0	0	0	0	0	1	2	21	47	2	48	6	0	0
452	1	4	0	2	1	5	1	0	0	0	0	1	0	3	2	25	51	2	56	7	0	0
454	2	4	0	2	1	5	0	0	0	2	2	1	0	1	2	28	71	3	65	4	0	0
456	2	2	0	1	1	5	1	0	0	0	0	0	0	1	2	24	42	2	34	7	0	0
457	2	4	0	2	1	5	0	2	0	2	2	0	0	2	1	35	80	3	71	7	0	0
458	2	3	0	2	3	5	1	0	0	0	0	1	0	3	2	26	54	2	50	5	0	0
459	3	0	1	0	0	0	1	2	0	2	2	0	1	2	2	21	36	1	51	7	0	0
460	2	4	0	2	1	0	0	0	0	0	0	1	0	1	2	24	37	2	53	5	0	0
461	1	4	0	3	2	5	0	0	0	2	2	0	0	1	2	35	51	2	72	0	0	0
462	2	4	0	3	0	5	0	0	0	0	0	0	0	1	2	28	49	2	84	1	0	0
464	3	3	0	3	2	5	1	3	0	2	2	1	0	1	2	25	26	1	40	8	0	0
465	2	4	0	2	0	5	0	0	0	2	2	1	0	3	1	29	49	2	56	3	0	0
466	1	4	0	3	0	5	0	2	0	2	2	0	0	4	2	22	26	1	25	2	0	0
467	2	4	0	2	2	5	1	2	0	2	2	0	0	4	1	18	36	1	42	15	1	1
468	2	4	0	2	2	5	0	2	0	2	2	0	1	1	2	27	68	3	65	5	0	0
469	2	4	0	0	0	0	1	3	0	0	2	1	1	2	1	28	38	2	36	11	1	0
470	2	4	0	3	0	5	0	2	0	2	2	1	0	1	2	27	59	2	60	7	0	0
471	2	4	0	3	1	5	0	0	0	0	2	1	0	3	1	25	59	2	47	4	0	0
472	1	4	0	3	0	5	0	0	0	0	0	0	0	3	2	32	73	3	57	3	0	0
473	2	4	0	2	1	1	0	0	0	0	0	0	1	4	2	20	34	1	32	20	1	1
474	2	2	0	3	2	5	1	0	0	0	0	0	0	1	1	25	63	3	55	2	0	0
475	2	2	0	2	2	5	1	0	0	0	0	0	0	1	1	27	45	2	68	8	0	0
476	2	4	0	3	1	5	0	0	0	0	0	0	0	3	2	30	48	2	45	7	0	0
477	1	4	0	2	0	0	0	2	0	2	0	0	0	2	2	28	52	2	61	0	0	0
478	2	2	0	2	3	5	1	0	0	0	0	1	0	3	2	18	47	2	53	7	0	0
479	2	0	0	3	1	5	1	0	0	0	0	0	0	1	2	23	67	3	62	12	1	0
480	2	2	0	3	3	0	1	0	0	0	0	0	0	4	2	28	51	2	61	9	0	0
481	3	4	1	0	2	3	1	2	0	2	2	0	0	4	1	23	66	3	40	12	1	0
482	1	4	0	1	2	5	1	0	0	0	0	0	0	3	2	23	50	2	24	5	0	0
483	1	4	0	0	0	5	0	2	0	2	2	0	0	1	2	13	12	1	0	21	1	1
484	2	4	0	3	0	5	0	2	0	2	2	0	0	4	2	12	35	1	14	11	1	1
485	3	4	0	3	3	5	1	0	0	0	0	1	0	3	2	27	65	3	48	0	0	0
486	2	1	1	1	2	5	1	0	0	0	0	0	0	1	1	28	56	2	61	4	0	0
487	3	3	0	3	3	5	1	0	0	0	0	1	0	1	2	28	57	2	54	10	1	0
488	2	4	0	2	0	5	0	0	0	2	2	0	0	1	1	29	79	3	53	7	0	0
489	3	0	0	3	2	0	1	0	0	0	2	0	0	1	1	22	60	2	39	15	1	0
490	1	4	0	1	0	1	0	2	0	2	2	0	0	2	2	29	58	2	55	4	0	0
492	2	4	0	2	3	5	1	2	0	2	2	0	0	4	2	31	64	3	76	7	0	0
493	2	4	1	2	3	5	1	0	0	2	2	0	1	3	2	32	59	2	86	3	0	0
494	3	4	0	1	2	5	1	0	0	0	0	1	0	1	1	27	49	2	33	7	0	0
495	2	1	0	3	2	0	1	0	0	0	0	1	0	3	2	25	48	2	27	14	1	0
497	2	2	0	3	1	5	1	0	0	0	0	1	0	1	2	31	63	3	58	16	1	0
498	3	0	0	3	3	4	1	0	0	0	0	1	0	3	2	28	48	2	63	7	0	0
499	2	3	0	3	3	5	1	0	0	0	0	1	0	1	2	26	72	3	42	0	0	0
500	2	3	0	3	2	0	1	0	0	0	0	0	0	1	2	33	52	2	70	3	0	0
501	1	4	0	2	0	5	0	0	0	0	0	0	0	3	2	25	53	2	43	7	0	0
502	2	4	0	2	0	5	0	2	0	2	2	0	0	4	1	33	55	2	54	0	0	0
503	2	2	0	3	3	4	1	1	1	0	0	1	0	3	2	37	47	2	82	5	0	0
504	2	4	0	2	0	0	0	2	0	2	2	1	0	2	1	31	53	2	54	10	1	0
505	1	4	0	1	0	5	0	2	0	2	2	0	0	4	2	20	59	2	43	9	0	0
506	2	2	0	3	2	0	1	0	0	0	0	1	0	2	2	25	48	2	48	4	0	0
507	3	0	0	2	3	5	1	2	0	2	2	0	0	4	1	28	55	2	50	0	0	0
508	2	3	0	2	1	1	1	0	0	0	2	1	0	1	2	26	56	2	61	5	0	0
509	3	0	0	2	1	5	1	0	0	0	0	1	0	3	2	25	48	2	57	7	0	0
510	2	0	0	3	2	0	1	0	0	0	0	1	1	1	2	23	52	2	70	8	0	0
511	2	4	0	2	2	5	1	0	0	0	0	0	1	3	1	28	76	3	100	0	0	0
512	1	4	0	2	2	5	0	2	0	2	2	0	0	4	2	32	62	3	48	4	0	0
513	2	4	0	2	2	5	0	0	0	0	0	1	0	1	2	23	45	2	41	0	0	0
514	2	3	0	2	0	5	0	0	0	0	0	0	0	1	2	25	52	2	41	3	0	0
515	1	2	0	1	1	5	1	2	0	2	2	0	0	4	1	25	58	2	100	8	0	0
516	2	1	0	1	2	5	1	0	0	0	0	0	0	1	2	21	51	2	44	12	1	0
517	1	4	0	0	0	5	0	2	0	2	2	0	0	1	1	29	48	2	72	6	0	0
518	2	2	0	2	0	5	0	0	0	0	0	1	0	1	2	29	50	2	44	1	0	0
519	1	4	0	1	0	5	0	3	0	3	3	0	0	1	1	22	48	2	30	0	0	0
520	2	4	0	0	2	5	1	2	0	2	2	0	1	4	2	22	33	1	24	6	0	0
521	3	0	1	0	0	0	1	3	0	2	2	1	1	2	1	27	24	1	40	10	1	1
522	3	0	0	3	2	5	1	0	0	0	2	1	1	4	1	28	60	2	41	14	1	0
523	2	4	0	3	3	5	1	0	0	2	2	0	1	1	2	27	58	2	43	9	0	0
524	2	4	0	3	3	0	1	0	0	0	0	0	0	3	2	28	29	1	56	3	0	0
525	2	3	0	3	3	5	1	0	0	0	0	1	0	1	2	32	52	2	57	0	0	0
526	3	4	0	1	3	0	1	0	0	2	2	1	0	1	1	28	48	2	45	10	1	0
527	2	2	0	3	3	5	1	0	0	0	0	1	0	3	2	29	57	2	51	7	0	0
528	2	1	0	0	2	5	1	3	0	2	2	1	0	1	1	17	45	2	27	7	0	0
529	1	4	0	1	2	5	1	0	0	2	2	1	0	3	2	26	71	3	58	15	1	0
530	2	4	0	2	1	5	0	0	0	0	0	1	0	3	2	27	52	2	76	7	0	0
531	2	3	0	3	3	4	1	2	0	2	2	0	0	4	2	28	39	2	36	6	0	0
532	1	4	0	1	0	5	1	0	0	0	0	0	0	1	2	33	72	3	67	7	0	0
533	2	2	0	3	2	0	1	0	0	0	0	1	0	1	2	34	75	3	87	14	1	0
534	2	3	0	3	3	5	1	0	0	0	0	1	0	3	2	22	28	1	21	17	1	1
536	2	2	0	0	2	5	1	3	0	3	3	0	0	1	1	27	51	2	56	2	0	0
537	2	1	1	1	3	5	1	3	0	0	0	1	0	1	1	28	35	1	73	6	0	0
538	2	4	0	3	3	5	1	0	0	0	0	1	0	3	2	32	56	2	63	2	0	0
539	4	4	0	0	0	0	0	2	0	2	2	0	0	1	1	25	24	1	15	10	1	1
540	3	4	1	0	1	5	1	0	0	0	0	1	1	1	1	26	33	1	46	7	0	0
541	2	3	0	3	3	5	1	0	0	0	0	0	0	1	2	29	65	3	72	2	0	0
542	2	4	0	2	0	5	0	1	1	0	0	0	0	1	1	25	64	3	71	12	1	0
543	2	3	0	3	2	5	1	0	0	0	0	0	0	1	1	23	62	3	41	4	0	0
544	2	3	0	3	2	5	1	2	0	2	2	0	0	1	1	14	25	1	36	12	1	1
545	2	4	0	3	0	5	0	0	0	2	2	1	0	3	2	28	50	2	41	11	1	0
546	2	4	0	1	1	5	0	1	1	0	2	1	0	2	2	25	24	1	37	21	1	1
547	4	4	1	0	1	1	1	0	0	0	0	1	0	1	1	26	74	3	74	7	0	0
548	2	2	0	2	2	1	1	0	0	0	2	1	0	1	2	31	58	2	59	3	0	0
549	4	3	1	1	3	0	1	0	0	2	2	1	1	1	2	26	62	3	52	2	0	0
550	5	1	1	2	3	5	1	0	0	0	0	1	0	1	2	29	58	2	62	1	0	0
551	2	1	0	0	3	0	1	3	0	3	3	0	1	1	1	25	48	2	26	14	1	0
552	2	3	0	3	2	5	1	0	0	0	0	0	0	1	1	28	70	3	74	8	0	0
553	3	4	0	3	1	0	1	0	0	0	0	0	0	1	1	21	54	2	41	4	0	0
554	3	2	0	2	1	1	1	0	0	2	2	0	0	1	1	21	37	2	29	2	0	0
555	2	2	0	3	2	5	1	0	0	0	0	0	0	3	2	28	52	2	57	7	0	0
556	4	3	1	1	3	0	1	0	0	0	0	1	0	1	1	26	49	2	60	21	1	0
557	5	3	2	3	3	5	1	0	0	0	0	0	0	1	1	32	48	2	80	0	0	0
558	2	3	0	3	3	5	1	0	0	0	0	0	0	1	2	26	39	2	50	4	0	0
559	3	2	1	2	3	0	1	0	0	0	0	1	1	1	2	29	50	2	50	5	0	0
560	2	4	0	2	2	0	1	0	0	0	0	1	0	1	2	27	33	1	42	3	0	0
561	1	4	0	1	0	1	0	2	0	2	2	1	0	4	2	29	48	2	46	0	0	0
562	2	4	0	3	1	5	0	0	0	2	2	0	0	1	2	29	47	2	52	2	0	0
563	2	4	0	3	0	5	0	0	0	0	0	1	0	2	2	24	61	3	39	15	1	0
564	2	4	0	3	0	5	0	2	0	2	2	0	0	1	1	36	71	3	87	1	0	0
565	1	3	1	1	2	0	0	3	0	3	0	0	0	3	1	25	49	2	58	9	0	0
566	2	4	0	2	3	1	1	2	0	2	2	1	0	1	1	20	39	2	64	7	0	0
567	3	1	0	1	2	0	1	0	0	0	0	1	0	3	2	29	65	3	58	1	0	0
568	4	4	1	0	0	0	0	0	0	0	0	0	0	1	2	30	43	2	57	1	0	0
569	2	3	0	2	3	5	1	2	0	2	2	0	0	4	2	34	84	3	73	0	0	0
570	2	4	0	0	2	5	1	0	0	0	0	1	0	1	2	28	64	3	61	0	0	0
571	3	1	0	2	2	5	1	0	0	0	0	1	0	3	1	28	51	2	47	6	0	0
572	3	2	0	0	2	0	1	0	0	0	0	0	0	1	2	27	62	3	83	5	0	0
573	3	4	0	3	3	0	1	0	0	0	0	1	0	1	2	32	55	2	61	3	0	0
574	3	3	2	2	3	5	1	0	0	0	2	1	0	1	2	33	35	1	34	8	0	0
575	2	4	0	3	0	1	0	0	0	0	0	1	0	1	2	27	62	3	60	12	1	0
576	2	0	0	3	3	5	1	0	0	0	0	1	0	1	2	29	78	3	69	0	0	0
577	2	0	1	3	3	0	1	1	0	1	1	1	1	1	2	25	48	2	52	7	0	0
578	3	3	0	3	2	5	1	0	0	0	0	1	0	3	2	22	64	3	54	6	0	0
579	2	4	0	3	2	5	1	2	0	2	0	0	0	4	2	34	64	3	71	3	0	0
580	3	0	0	3	3	5	1	0	0	0	0	1	0	1	2	27	53	2	88	8	0	0
581	2	4	0	3	0	5	0	0	0	0	0	1	0	3	1	26	75	3	79	7	0	0
582	4	0	1	1	2	0	1	0	0	0	0	1	1	1	2	29	60	2	54	2	0	0
583	2	3	1	3	3	5	1	0	0	0	0	0	1	1	2	30	70	3	71	0	0	0
584	3	3	2	2	3	5	1	1	0	2	2	1	0	1	1	25	45	2	46	7	0	0
585	2	2	0	2	2	5	1	2	0	2	2	0	0	1	2	25	50	2	52	4	0	0
586	2	3	0	3	3	1	1	0	0	0	0	0	0	1	1	25	66	3	62	7	0	0
587	1	4	0	0	0	1	0	0	0	2	2	1	0	3	2	33	62	3	59	14	1	0
588	3	0	0	3	3	0	1	0	0	0	0	1	0	1	2	29	63	3	72	7	0	0
589	2	4	0	3	0	5	0	0	0	2	0	0	0	3	2	31	60	2	61	0	0	0
590	2	4	0	1	3	0	1	0	0	0	0	1	0	3	1	22	56	2	42	3	0	0
591	3	3	1	2	3	4	1	0	0	0	0	1	0	3	2	24	60	2	46	8	0	0
592	3	0	0	3	2	5	1	0	0	0	0	0	0	1	1	28	48	2	50	7	0	0
593	2	3	0	3	3	5	1	0	0	0	0	1	0	3	2	27	50	2	56	4	0	0
594	3	4	0	3	3	5	1	0	0	0	0	0	0	1	2	31	48	2	62	0	0	0
595	2	4	0	2	3	5	1	0	0	0	0	1	0	1	2	21	46	2	42	14	1	0
596	2	2	0	2	1	1	1	0	0	0	0	0	0	1	1	28	58	2	40	3	0	0
597	2	4	0	2	0	5	0	2	0	0	0	0	0	1	1	17	33	1	19	11	1	1
598	2	4	0	2	2	1	1	0	0	1	0	1	0	1	2	33	48	2	57	14	1	0
599	2	4	0	3	2	5	1	0	0	0	0	1	0	3	2	29	62	3	50	2	0	0
600	3	4	0	0	0	1	0	2	0	3	2	1	0	4	2	26	51	2	43	3	0	0
601	4	3	1	1	2	5	1	0	0	0	2	1	1	1	2	28	18	1	30	7	0	0
602	2	4	0	3	2	5	1	0	0	0	0	0	0	1	2	27	64	3	51	6	0	0
603	2	4	1	2	3	5	1	0	0	0	0	1	0	3	2	35	51	2	60	5	0	0
604	1	4	0	2	3	5	0	2	0	2	2	0	0	4	2	15	30	1	34	15	1	1
605	2	4	1	2	3	5	1	0	0	0	0	1	0	3	2	35	60	2	78	1	0	0
606	3	1	0	2	3	0	1	0	0	0	2	1	0	3	2	28	56	2	67	0	0	0
608	2	4	0	3	1	5	1	0	0	2	2	0	0	1	2	28	61	3	60	1	0	0
609	2	4	0	3	0	5	0	2	0	2	2	0	0	1	2	28	50	2	47	7	0	0
610	2	4	0	3	0	5	0	2	0	2	2	0	0	1	1	27	61	3	50	7	0	0
612	3	0	0	3	3	5	1	0	0	0	0	0	0	1	2	28	63	3	47	2	0	0
613	2	2	0	2	1	5	1	3	0	2	2	1	0	1	1	22	48	2	100	14	1	0
614	2	4	0	3	0	5	0	2	0	2	2	0	0	4	1	26	49	2	47	7	0	0
615	2	0	0	1	3	1	1	0	0	0	0	0	0	1	1	28	49	2	40	0	0	0
617	2	2	0	1	1	1	0	0	0	0	0	0	0	1	1	29	39	2	60	1	0	0
618	5	4	1	1	3	5	1	0	0	0	0	1	0	3	2	29	51	2	35	4	0	0
619	2	4	0	3	3	5	1	0	0	0	0	0	0	1	2	31	84	3	63	9	0	0
620	2	4	0	3	0	5	0	0	0	0	0	1	0	3	2	26	30	1	38	4	0	0
621	4	4	1	2	2	1	1	0	0	0	0	1	1	3	1	31	72	3	75	0	0	0
622	3	2	0	1	2	5	1	0	0	0	0	1	0	2	2	22	44	2	50	9	0	0
623	2	4	0	2	1	5	0	0	0	0	0	1	0	3	1	28	42	2	53	3	0	0
624	2	2	0	2	2	0	1	3	0	3	3	0	0	1	2	26	56	2	53	2	0	0
625	2	3	1	2	3	0	1	0	0	0	0	1	1	1	1	32	70	3	59	0	0	0
626	3	4	0	2	2	0	1	3	0	3	3	1	0	1	1	25	68	3	63	7	0	0
627	2	4	0	3	2	0	0	0	0	2	2	0	0	1	1	20	46	2	44	8	0	0
628	4	4	2	0	3	0	0	0	0	0	0	1	0	1	1	25	38	2	67	7	0	0
629	3	1	1	1	1	5	1	0	0	0	0	1	0	1	2	28	58	2	56	0	0	0
630	1	2	0	1	1	3	1	2	0	2	2	1	1	3	2	25	55	2	51	7	0	0
631	1	0	0	1	2	5	1	0	0	0	0	1	0	1	2	30	59	2	30	4	0	0
632	3	0	0	2	3	0	1	0	0	0	0	1	0	1	2	23	29	1	49	9	0	0
634	3	0	0	3	2	0	1	0	0	2	2	0	0	1	2	29	42	2	51	7	0	0
635	2	0	0	3	3	5	1	0	0	1	0	1	0	1	2	26	46	2	55	8	0	0
636	3	4	0	3	2	0	1	0	0	0	0	1	0	3	1	29	55	2	53	4	0	0
637	2	2	0	3	2	5	1	0	0	2	0	0	0	1	1	31	72	3	66	4	0	0
638	3	4	1	1	2	5	1	0	0	1	0	1	1	1	2	28	55	2	57	2	0	0
639	2	4	0	2	2	1	1	0	0	0	0	0	0	1	2	29	38	2	43	2	0	0
640	1	4	0	3	3	2	0	0	0	0	0	1	0	1	2	28	59	2	46	7	0	0
641	2	3	0	1	1	5	1	2	0	2	2	0	0	4	1	27	48	2	50	7	0	0
642	2	0	0	3	3	0	1	0	0	0	0	0	0	4	2	28	47	2	93	0	0	0
643	3	4	1	1	2	5	1	0	0	0	0	0	1	1	2	29	56	2	59	0	0	0
644	3	4	0	2	3	0	1	0	0	2	2	1	0	4	2	29	48	2	46	0	0	0
645	1	4	0	2	1	5	1	0	0	0	0	1	0	4	1	28	52	2	31	12	1	0
646	2	4	0	3	2	5	1	0	0	0	0	0	0	1	1	20	54	2	43	7	0	0
647	2	4	0	2	1	5	1	2	0	2	2	0	0	4	1	25	49	2	40	5	0	0
648	2	4	0	3	3	5	1	0	0	0	0	0	0	1	2	29	46	2	42	1	0	0
649	2	4	0	2	2	0	0	0	0	0	0	1	0	3	2	26	58	2	81	7	0	0
650	1	3	0	2	2	0	1	2	0	2	2	0	0	1	1	13	18	1	30	21	1	1
651	3	4	1	0	3	0	1	0	0	0	0	0	1	1	2	24	44	2	51	10	1	0
652	2	2	0	3	2	0	0	2	0	2	2	0	0	4	2	22	68	3	44	9	0	0
653	2	2	0	3	2	5	1	0	0	2	2	1	0	1	2	28	55	2	68	7	0	0
656	3	2	0	3	3	5	1	0	0	0	0	1	0	1	2	36	45	2	75	8	0	0
657	1	4	0	3	0	5	0	2	0	2	2	0	0	4	2	29	67	3	54	6	0	0
658	2	3	0	2	0	0	0	2	0	2	2	0	0	1	2	27	54	2	42	8	0	0
659	2	4	0	3	3	5	0	0	0	0	3	1	0	3	2	31	48	2	53	5	0	0
660	2	0	0	2	3	5	1	0	0	0	2	1	0	3	1	23	55	2	35	7	0	0
661	3	3	0	2	3	5	1	0	0	0	0	1	0	1	2	32	63	3	74	2	0	0
663	2	2	0	3	3	5	1	0	0	0	2	0	0	1	2	31	68	3	71	0	0	0
664	2	3	0	3	3	5	1	2	0	2	2	0	0	4	2	24	47	2	28	14	1	0
665	2	4	0	2	0	0	0	0	0	0	0	0	0	1	1	20	48	2	31	19	1	0
666	2	4	0	3	3	5	0	0	0	0	0	0	0	1	2	26	50	2	51	9	0	0
667	3	4	0	2	2	0	1	0	0	0	0	0	0	1	2	29	70	3	66	0	0	0
668	2	4	0	2	1	5	1	2	0	2	2	0	0	1	1	27	49	2	49	13	1	0
669	1	4	0	1	0	5	0	0	0	0	0	1	0	1	1	33	65	3	70	9	0	0
670	2	4	0	2	2	5	1	0	0	0	0	0	1	1	2	26	64	3	53	10	1	0
671	3	2	0	3	2	5	1	0	0	0	2	1	0	3	2	34	51	2	62	7	0	0
672	2	3	0	3	3	5	1	0	0	0	0	0	0	1	2	27	47	2	51	10	1	0
673	2	0	0	3	3	5	1	0	0	0	0	0	0	4	2	28	71	3	71	12	1	0
674	2	4	0	3	2	5	1	2	0	2	2	0	0	4	2	27	42	2	45	11	1	0
675	2	4	0	3	3	5	1	0	0	0	0	1	1	1	2	31	66	3	73	5	0	0
676	1	4	0	2	1	0	0	0	0	2	2	0	0	3	1	20	54	2	36	11	1	0
677	2	0	0	3	3	5	1	0	0	0	0	1	0	1	2	27	50	2	41	2	0	0
679	2	4	0	3	2	5	1	0	0	0	0	1	0	1	2	27	54	2	42	5	0	0
680	2	0	1	3	3	0	1	0	0	0	0	1	1	1	2	30	69	3	75	7	0	0
681	2	3	0	3	3	5	1	0	0	0	0	1	0	1	2	30	71	3	83	7	0	0
682	3	0	0	3	3	0	1	0	0	0	0	1	0	1	1	19	44	2	29	16	1	0
683	2	3	0	3	1	5	1	0	0	0	0	1	0	3	2	25	58	2	48	9	0	0
684	5	4	1	0	1	0	0	0	0	0	0	1	0	4	1	20	49	2	27	6	0	0
685	2	2	0	2	3	0	1	3	0	2	2	1	0	1	2	27	42	2	46	5	0	0
687	2	3	0	3	2	5	1	0	0	0	0	0	0	2	2	31	72	3	76	0	0	0
688	1	4	0	1	0	0	0	2	0	3	3	0	0	4	2	30	68	3	82	6	0	0
689	2	4	0	3	2	0	1	0	0	0	0	0	0	1	2	30	60	2	47	14	1	0
690	2	2	0	1	2	0	0	0	0	0	0	0	0	1	2	27	58	2	43	1	0	0
691	2	0	0	3	2	0	1	0	0	0	0	1	0	1	2	30	12	1	76	14	1	1
692	2	4	0	3	0	5	0	2	0	2	2	0	0	2	2	20	70	3	46	20	1	0
693	2	4	0	3	1	5	0	2	0	2	2	0	0	1	1	37	53	2	90	0	0	0
694	2	4	0	3	1	5	0	2	0	2	2	0	0	4	2	28	66	3	47	7	0	0
695	2	4	0	3	1	5	0	2	0	2	2	0	0	4	1	26	57	2	47	4	0	0
696	2	4	0	3	3	5	0	0	0	2	0	0	0	3	1	25	36	1	58	15	1	1
697	1	4	0	3	3	5	1	2	0	2	2	0	0	1	2	25	48	2	49	7	0	0
698	1	4	0	1	0	5	0	2	0	2	3	0	0	4	2	23	53	2	43	8	0	0
699	2	4	0	1	2	0	1	0	0	0	0	1	0	1	2	18	53	2	39	7	0	0
701	3	0	0	3	3	1	1	0	0	0	0	0	0	1	2	29	57	2	54	5	0	0
703	1	4	0	3	3	5	0	2	0	2	2	0	0	4	2	22	48	2	26	13	1	0
705	2	2	0	2	1	5	1	0	0	0	0	0	0	2	1	33	76	3	72	7	0	0
706	5	3	1	1	2	5	1	0	0	0	0	1	0	2	2	29	63	3	46	0	0	0
708	3	2	1	2	1	0	0	0	0	0	0	1	0	1	1	37	48	2	75	0	0	0
709	3	4	0	2	2	1	1	2	0	2	2	0	0	1	1	27	40	2	34	12	1	0
710	3	4	1	0	0	4	0	0	0	0	2	0	1	1	1	31	40	2	69	0	0	0
711	2	4	0	3	2	5	1	0	0	0	0	0	0	3	2	16	56	2	38	11	1	0
712	3	3	2	2	3	5	1	0	0	0	0	1	1	1	2	26	56	2	50	7	0	0
713	3	1	0	1	2	5	1	0	0	0	0	1	0	1	2	25	31	1	39	11	1	1
714	5	4	1	1	2	5	1	0	0	0	0	0	0	1	2	29	52	2	46	7	0	0
715	2	4	0	3	1	5	0	0	0	0	0	0	0	1	2	34	51	2	68	4	0	0
716	4	3	2	3	3	5	1	0	0	0	0	1	0	3	2	29	73	3	69	7	0	0
717	2	4	0	3	3	5	1	0	0	0	0	0	0	1	2	24	48	2	43	7	0	0
718	2	4	0	3	0	5	0	0	0	2	2	1	0	1	1	20	49	2	35	12	1	0
719	2	4	0	3	0	5	0	2	0	2	2	0	0	1	2	36	60	2	70	4	0	0
720	2	4	0	3	0	5	0	2	0	2	2	1	0	4	2	16	27	1	46	19	1	1
721	1	4	0	2	0	5	0	0	0	0	0	1	0	3	1	25	67	3	59	7	0	0
722	2	4	0	3	2	5	1	0	0	0	0	0	0	3	2	37	61	3	54	2	0	0
723	1	2	0	1	2	0	1	0	0	0	0	0	0	3	1	24	50	2	40	8	0	0
724	2	4	0	2	1	5	0	0	0	0	0	1	0	1	2	35	84	3	69	4	0	0
725	1	4	0	3	3	5	1	2	0	2	2	0	0	4	2	29	61	3	67	7	0	0
726	1	4	0	0	1	5	0	1	1	3	3	0	0	2	2	18	55	2	24	19	1	0
728	2	4	0	3	1	5	0	0	0	2	2	1	0	1	1	29	63	3	51	7	0	0
729	2	4	0	1	0	5	0	0	0	2	2	0	0	1	1	20	33	1	34	11	1	1
730	2	4	0	0	0	5	0	0	0	0	0	1	0	1	2	21	53	2	41	13	1	0
731	1	4	0	2	0	0	0	2	0	2	2	0	0	4	1	29	44	2	42	7	0	0
733	5	4	0	0	3	5	0	2	0	2	2	0	0	2	1	25	48	2	52	7	0	0
738	1	1	2	3	2	2	0	0	0	0	0	0	0	3	1	27	39	2	48	8	0	0
746	2	0	0	3	2	0	1	0	0	2	0	0	0	1	2	37	81	3	86	0	0	0
747	4	2	1	3	2	5	0	0	0	0	0	0	0	4	2	25	57	2	49	7	0	0
748	2	4	0	3	0	5	0	0	0	0	0	1	0	1	1	33	59	2	74	5	0	0
749	1	4	0	0	0	0	0	0	0	0	0	0	0	4	2	37	72	3	98	0	0	0
750	2	0	0	2	2	0	1	0	0	0	0	0	0	3	2	27	39	2	42	4	0	0
751	2	4	0	3	0	5	0	0	0	0	0	0	0	3	2	28	64	3	75	0	0	0
752	2	4	0	2	2	5	0	0	0	2	2	0	0	1	2	29	58	2	53	2	0	0
753	2	4	0	2	0	5	0	0	0	0	0	0	0	3	2	25	48	2	32	15	1	0
754	2	4	0	3	0	5	0	0	0	0	0	1	0	4	1	37	84	3	100	0	0	0
755	1	4	0	1	3	5	0	2	0	2	2	0	0	1	1	21	59	2	42	6	0	0
756	5	4	0	1	2	5	1	0	0	0	0	1	0	1	2	29	57	2	48	0	0	0
757	2	4	0	2	1	1	1	0	0	0	0	1	0	1	2	29	67	3	60	2	0	0
758	2	2	0	2	3	1	1	0	0	2	2	1	0	1	2	28	61	3	49	6	0	0
759	2	4	1	3	1	5	0	0	0	0	0	0	0	4	2	31	49	2	86	9	0	0
761	2	0	0	3	2	5	1	0	0	0	0	1	0	4	1	20	64	3	32	7	0	0
763	2	4	0	3	0	5	0	0	0	0	0	1	0	3	2	26	54	2	69	3	0	0
764	1	4	0	2	2	0	0	0	0	0	0	0	0	1	1	21	62	3	44	0	0	0
765	2	3	0	2	0	5	1	2	0	2	2	0	0	4	1	34	69	3	64	5	0	0
766	2	4	0	1	0	5	0	0	0	0	0	0	0	2	2	29	61	3	52	7	0	0
768	2	4	0	1	0	5	0	0	0	0	0	0	0	3	2	34	71	3	60	4	0	0
769	2	4	0	3	0	5	0	0	0	2	2	0	0	1	2	29	48	2	50	7	0	0
771	2	4	0	3	3	5	1	0	0	0	0	0	0	4	2	37	76	3	84	0	0	0
772	2	4	0	0	2	5	1	0	0	0	2	1	1	3	2	29	51	2	54	0	0	0
773	2	3	0	3	1	1	1	0	0	2	2	0	0	4	2	33	65	3	57	10	1	0
774	2	4	0	3	1	5	0	0	0	2	2	0	0	1	2	28	48	2	63	9	0	0
775	2	3	0	2	3	5	1	2	0	2	2	0	0	4	2	18	28	1	40	12	1	1
776	2	3	0	3	3	5	1	2	0	2	2	0	0	4	2	29	75	3	58	0	0	0
778	2	4	0	3	0	5	0	2	0	2	2	0	0	4	2	29	72	3	51	13	1	0
779	2	2	0	2	3	5	1	2	0	2	2	0	1	4	2	22	53	2	54	0	0	0
780	2	2	0	3	0	5	1	0	0	2	2	1	0	3	1	15	52	2	46	16	1	0
781	2	0	0	2	2	5	1	2	0	2	2	1	0	4	2	28	76	3	72	1	0	0
783	2	4	0	3	3	5	1	3	0	0	0	0	0	4	2	29	72	3	70	2	0	0
784	2	4	0	3	2	5	1	0	0	0	0	0	0	2	2	28	64	3	52	7	0	0
785	1	4	0	1	0	5	0	0	0	2	2	0	0	1	2	25	55	2	34	8	0	0
786	1	0	1	1	1	1	0	3	0	0	3	1	1	3	2	25	42	2	76	15	1	0
787	1	0	0	1	0	0	0	2	0	2	2	0	1	2	1	22	49	2	29	3	0	0
788	1	4	0	0	0	1	0	0	0	0	0	0	0	4	1	25	63	3	29	7	0	0
789	1	4	0	3	3	5	1	0	0	0	0	0	0	4	1	38	67	3	82	0	0	0
790	2	2	0	2	2	5	1	0	0	2	2	1	0	1	2	25	59	2	51	7	0	0
791	3	4	1	3	3	5	1	0	0	0	0	1	0	1	1	29	52	2	46	1	0	0
792	2	4	0	3	2	0	1	0	0	0	0	0	0	4	2	27	60	2	95	15	1	0
793	3	0	0	2	2	5	1	0	0	0	2	1	0	1	2	26	53	2	36	8	0	0
794	3	2	0	2	2	0	1	0	0	2	2	1	0	1	2	25	42	2	49	10	1	0
795	2	4	0	3	3	5	1	0	0	0	0	1	0	3	1	34	71	3	76	1	0	0
796	2	4	0	3	3	5	1	0	0	0	0	1	0	3	1	34	73	3	75	0	0	0
797	3	4	0	3	3	1	1	0	0	0	0	1	0	1	2	28	43	2	45	5	0	0
798	5	4	1	1	2	5	1	0	0	0	0	0	0	1	2	29	59	2	54	0	0	0
799	3	4	1	3	3	0	1	0	0	0	0	1	1	1	2	36	65	3	65	0	0	0
800	2	4	0	2	2	5	1	0	0	0	0	0	0	1	2	29	72	3	73	7	0	0
801	2	0	0	3	3	5	1	0	0	2	2	1	0	3	2	27	48	2	50	0	0	0
802	3	4	0	1	2	5	1	0	0	3	2	1	1	1	2	27	68	3	61	1	0	0
803	2	4	0	3	1	5	0	0	0	3	0	1	0	2	1	25	48	2	25	19	1	0
804	2	0	0	3	3	0	1	0	0	0	0	1	0	3	2	29	60	2	50	2	0	0
805	2	0	0	3	2	0	1	0	0	0	0	0	0	1	2	29	48	2	55	7	0	0
806	2	1	0	2	2	5	1	0	0	0	0	1	0	3	2	20	44	2	38	11	1	0
807	2	3	0	3	3	5	1	2	0	2	2	1	0	1	2	30	55	2	44	3	0	0
808	2	4	0	3	3	1	1	0	0	0	1	1	0	4	2	24	48	2	36	7	0	0
809	3	2	0	1	3	5	1	1	1	0	0	0	0	1	1	25	30	1	38	0	0	0
810	1	4	0	1	0	0	0	2	0	2	2	0	0	1	2	27	46	2	50	14	1	0
812	1	1	0	0	2	5	1	2	0	2	2	0	0	1	2	30	74	3	69	3	0	0
813	3	4	0	3	3	0	1	0	0	0	0	1	0	3	2	29	55	2	68	7	0	0
814	2	3	0	3	3	5	1	0	0	0	2	0	0	1	2	27	51	2	35	9	0	0
815	2	3	0	2	0	5	0	0	0	0	0	1	0	3	1	28	47	2	73	0	0	0
816	2	2	0	2	3	5	1	0	0	3	2	1	0	3	2	26	18	1	42	7	0	0
817	2	3	1	2	3	0	1	0	0	0	0	1	0	1	2	37	45	2	69	1	0	0
818	2	2	0	2	3	0	1	0	0	0	0	0	0	1	1	27	47	2	49	7	0	0
819	3	2	0	1	1	0	1	0	0	0	0	0	0	1	1	25	51	2	25	0	0	0
820	3	0	0	3	3	5	1	0	0	0	0	1	0	1	2	36	34	1	60	1	0	0
821	3	2	0	3	1	2	1	0	0	0	0	0	0	1	1	25	52	2	56	13	1	0
822	3	2	0	1	2	0	1	0	0	0	0	1	0	3	2	25	54	2	50	7	0	0
823	2	4	0	1	3	5	1	0	0	0	0	1	0	3	2	20	36	1	49	14	1	1
824	3	2	0	2	3	5	1	0	0	0	0	1	0	3	2	28	59	2	56	5	0	0
825	2	4	0	2	0	5	0	0	0	0	0	1	0	4	2	28	45	2	47	7	0	0
826	2	4	0	3	3	5	1	0	0	0	0	1	0	3	2	27	48	2	50	7	0	0
827	2	2	0	0	2	1	1	0	0	0	0	0	0	1	1	22	52	2	37	0	0	0
828	4	3	2	1	3	5	1	2	0	2	2	0	1	1	1	23	63	3	52	13	1	0
829	1	0	0	3	3	1	1	2	0	2	2	0	0	1	2	26	48	2	30	7	0	0
830	4	3	2	3	3	0	1	0	0	0	0	1	0	1	2	29	48	2	50	6	0	0
831	2	1	0	1	3	5	1	2	0	2	2	1	0	1	2	23	51	2	37	9	0	0
832	5	4	2	0	0	5	0	0	0	0	0	1	0	1	2	28	66	3	35	0	0	0
833	3	4	0	3	3	5	0	0	0	0	0	1	0	1	2	30	57	2	56	9	0	0
834	3	0	0	2	3	5	1	0	0	0	0	1	0	1	1	27	63	3	44	6	0	0
835	1	1	0	3	0	0	1	2	0	2	2	0	0	4	1	26	60	2	35	4	0	0
836	1	4	0	2	0	5	0	0	0	0	0	1	0	3	1	21	27	1	37	10	1	1
837	2	3	0	3	0	5	0	0	0	0	0	1	0	1	2	26	50	2	66	0	0	0
838	3	4	0	2	2	0	1	0	0	0	0	0	0	1	1	27	55	2	54	2	0	0
839	2	3	0	3	3	5	1	0	0	0	0	1	0	3	2	29	57	2	68	7	0	0
840	5	3	1	1	3	5	1	0	0	0	0	0	1	3	2	28	50	2	57	0	0	0
841	2	3	0	2	2	1	1	0	0	0	0	0	0	1	1	28	48	2	65	1	0	0
842	3	4	0	3	2	4	1	0	0	0	0	1	0	1	2	20	34	1	31	21	1	1
843	2	4	0	2	1	5	0	2	0	2	0	1	0	1	2	10	19	1	33	7	0	0
844	2	4	0	3	3	5	1	0	0	0	0	1	0	1	2	32	64	3	68	7	0	0
845	3	4	0	0	1	5	1	0	0	0	0	1	0	1	1	28	48	2	51	3	0	0
846	2	2	0	2	3	5	1	1	1	1	2	0	0	2	2	31	30	1	54	9	0	0
847	1	2	0	1	1	5	1	3	0	2	2	1	0	1	2	21	37	2	37	13	1	0
848	3	2	0	2	2	5	1	0	0	0	0	1	0	3	2	15	39	2	50	7	0	0
849	3	0	1	3	3	1	1	0	0	0	0	0	0	1	2	23	72	3	50	7	0	0
850	2	2	0	1	2	0	1	0	0	0	0	1	0	1	2	28	47	2	36	2	0	0
851	4	1	0	0	1	5	0	1	1	1	0	1	0	3	1	25	70	3	73	7	0	0
852	3	0	0	3	2	5	1	0	0	0	0	1	0	1	2	25	60	2	75	0	0	0
853	3	3	0	3	3	0	1	0	0	0	0	1	0	1	1	16	46	2	32	17	1	0
854	2	3	0	3	3	5	1	0	0	0	0	1	0	1	2	28	47	2	57	8	0	0
855	2	4	1	3	3	5	1	0	0	0	0	1	1	4	2	34	76	3	75	7	0	0
856	5	4	2	1	2	0	1	0	0	0	0	1	0	3	2	28	48	2	49	2	0	0
857	3	4	0	2	3	5	1	0	0	0	0	0	0	1	1	23	36	1	48	7	0	0
858	1	4	0	1	0	5	0	0	0	0	0	1	0	4	1	25	45	2	62	7	0	0
859	2	4	0	2	2	0	1	0	0	0	0	1	0	3	2	29	59	2	45	9	0	0
860	2	3	0	3	2	5	1	0	0	0	0	1	0	1	2	22	56	2	43	16	1	0
861	1	4	0	1	2	5	0	2	0	2	2	1	0	1	2	30	59	2	37	0	0	0
862	2	4	0	1	1	5	0	3	0	2	2	0	0	4	1	25	12	1	25	7	0	0
863	1	4	0	1	0	1	0	2	0	2	2	0	0	4	2	23	68	3	51	7	0	0
864	3	1	0	1	2	1	1	0	0	0	0	0	0	1	1	29	60	2	52	7	0	0
865	3	2	0	3	3	0	1	0	0	0	0	1	0	1	2	32	63	3	59	3	0	0
866	3	4	1	0	2	5	1	0	0	2	0	1	0	3	1	21	48	2	52	7	0	0
867	4	2	1	1	2	5	1	0	0	0	0	1	1	2	1	25	63	3	49	7	0	0
868	4	4	1	0	2	5	1	0	0	0	0	0	0	1	2	29	65	3	42	5	0	0
869	2	4	0	3	3	5	1	0	0	0	2	0	0	1	1	21	47	2	42	7	0	0
870	2	4	0	3	1	5	0	0	0	2	0	0	0	1	2	25	45	2	97	0	0	0
871	2	1	0	3	1	0	1	0	0	0	0	1	0	1	2	25	18	1	43	12	1	1
872	3	2	0	3	3	0	1	2	0	2	2	0	0	4	2	28	52	2	51	6	0	0
873	2	0	0	3	3	5	1	1	1	0	0	1	0	3	2	27	57	2	42	8	0	0
874	2	4	0	3	0	5	0	0	0	0	0	1	0	3	2	36	66	3	73	3	0	0
875	4	4	1	2	2	0	1	0	0	0	0	1	0	1	2	25	37	2	50	7	0	0
876	2	4	0	2	1	5	0	0	0	2	0	1	0	3	1	21	40	2	50	12	1	0
877	3	4	0	1	1	5	1	2	0	2	2	0	0	4	2	31	27	1	49	7	0	0
878	2	0	0	3	2	5	1	0	0	2	2	0	0	1	2	21	50	2	33	7	0	0
879	2	3	0	2	3	5	1	0	0	0	0	0	0	1	2	27	55	2	48	7	0	0
880	2	3	0	3	2	5	1	0	0	1	0	1	0	1	2	24	53	2	35	6	0	0
881	4	2	1	2	2	5	0	2	0	2	2	1	1	1	1	20	32	1	20	14	1	1
882	3	4	1	3	3	5	1	0	0	0	0	1	1	2	2	30	58	2	53	6	0	0
883	2	4	0	1	2	5	1	0	0	0	0	1	0	1	2	32	61	3	71	1	0	0
884	3	4	0	3	2	0	1	0	0	2	2	1	0	1	2	29	54	2	58	7	0	0
885	2	0	0	3	1	5	1	2	0	2	2	1	0	1	1	25	40	2	45	7	0	0
886	3	4	0	2	2	2	1	0	0	3	2	1	0	1	2	29	48	2	50	7	0	0
888	3	2	0	2	2	0	1	1	1	1	0	1	0	2	1	23	21	1	51	0	0	0
889	3	3	1	2	3	5	1	0	0	0	0	1	1	1	2	28	71	3	70	3	0	0
890	4	4	0	0	1	0	1	0	0	2	2	0	0	1	1	23	48	2	37	4	0	0
891	2	0	0	3	2	0	0	0	0	0	0	1	0	1	2	20	32	1	43	14	1	1
892	2	4	0	2	0	5	0	0	0	3	3	1	0	3	2	19	28	1	15	16	1	1
893	2	4	0	2	2	5	0	0	0	2	2	1	0	3	2	24	35	1	31	21	1	1
894	2	4	0	3	0	5	0	0	0	0	0	1	0	3	2	34	58	2	68	1	0	0
895	3	3	0	2	3	0	1	2	0	0	2	0	0	1	1	26	45	2	54	7	0	0
896	2	4	0	3	0	0	0	2	0	2	2	0	0	4	1	27	51	2	44	8	0	0
897	2	1	0	0	2	5	1	0	0	0	0	0	0	3	2	24	51	2	39	11	1	0
898	2	4	0	3	0	5	0	0	0	0	0	0	0	1	1	29	53	2	59	7	0	0
900	5	2	1	1	2	0	1	0	0	0	0	0	0	1	2	27	84	3	100	4	0	0
901	3	4	0	2	3	5	1	1	0	2	2	1	0	1	1	27	58	2	88	1	0	0
902	3	3	0	2	3	0	1	0	0	0	0	1	1	1	2	28	41	2	55	4	0	0
903	2	3	0	2	3	5	1	0	0	0	0	0	0	3	1	25	48	2	33	9	0	0
904	2	4	0	2	2	5	1	0	0	0	0	0	0	1	2	37	84	3	92	0	0	0
905	2	3	0	3	3	5	1	0	0	0	0	0	0	1	2	26	39	2	49	13	1	0
906	2	2	0	3	3	0	1	0	0	0	0	1	0	1	1	29	60	2	64	7	0	0
907	2	2	0	2	3	0	1	0	0	2	2	0	0	1	2	31	69	3	72	7	0	0
908	1	4	0	0	0	5	0	1	1	0	0	0	0	2	1	22	39	2	29	14	1	0
909	1	4	0	2	0	5	0	0	1	0	0	0	0	4	2	27	48	2	56	2	0	0
910	1	4	0	0	1	4	0	1	1	0	0	1	0	2	2	19	56	2	32	6	0	0
911	3	3	2	0	2	2	1	0	1	0	0	1	0	1	1	25	48	2	45	6	0	0
912	3	2	2	1	2	5	1	0	1	0	0	1	0	1	2	31	49	2	68	0	0	0
913	2	0	0	2	1	5	1	0	1	2	2	1	0	4	2	25	42	2	62	7	0	0
914	2	4	0	2	1	1	0	0	1	0	0	1	0	2	2	28	49	2	49	11	1	0
915	2	0	1	0	2	0	1	2	1	2	2	1	0	2	1	27	55	2	71	9	0	0
916	3	4	0	2	2	5	1	0	1	3	3	0	0	1	2	29	48	2	50	7	0	0
917	3	2	0	3	1	1	1	0	1	0	0	0	0	1	2	31	56	2	50	4	0	0
918	3	4	0	1	2	5	1	1	1	0	0	0	0	2	2	25	75	3	75	0	0	0
919	2	2	0	3	3	0	1	0	0	0	0	1	0	1	2	34	53	2	82	3	0	0
920	2	4	0	2	1	5	1	0	0	0	0	0	0	1	2	25	49	2	58	8	0	0
921	1	4	0	1	2	5	0	2	0	2	2	0	0	4	2	30	72	3	61	7	0	0
922	2	4	0	0	0	5	0	2	0	2	2	1	0	1	1	25	48	2	50	11	1	0
923	4	4	1	0	1	0	1	0	0	0	0	0	0	1	1	27	59	2	52	8	0	0
924	3	4	0	2	2	0	1	0	0	0	3	0	0	1	2	28	30	1	68	0	0	0
925	2	3	0	2	3	1	1	0	0	0	0	1	0	3	2	25	47	2	59	7	0	0
926	4	3	1	2	3	0	1	1	1	0	0	1	0	2	1	27	55	2	54	3	0	0
927	3	4	1	2	2	0	1	0	0	0	0	1	0	1	2	28	41	2	46	7	0	0
928	2	4	0	3	0	5	0	0	0	0	0	1	0	1	2	28	51	2	61	7	0	0
929	2	3	0	2	2	5	1	0	0	0	0	1	0	1	1	18	24	1	32	6	0	0
930	3	4	0	2	1	1	1	0	0	0	0	1	0	1	1	21	48	2	34	7	0	0
931	4	4	2	1	3	5	1	0	0	0	0	1	0	3	2	26	57	2	46	9	0	0
932	2	4	0	3	1	0	0	0	0	2	2	1	0	1	2	28	32	1	53	7	0	0
933	3	4	0	3	1	5	0	0	0	0	0	0	0	1	2	27	36	1	45	3	0	0
934	3	0	0	2	1	5	1	0	0	0	0	0	0	3	2	28	60	2	51	3	0	0
935	2	2	0	2	2	5	1	0	0	0	0	1	0	2	1	26	29	1	53	8	0	0
936	3	2	0	1	2	5	1	0	0	0	0	1	0	3	2	24	32	1	25	13	1	1
937	2	4	0	2	1	5	0	0	0	0	0	1	0	1	2	30	58	2	57	7	0	0
938	3	3	0	3	3	5	1	2	0	0	2	0	0	4	2	26	28	1	44	7	0	0
939	2	4	0	1	1	1	1	0	0	0	0	0	0	1	2	25	48	2	43	12	1	0
940	3	4	0	1	1	0	0	0	0	2	2	0	0	1	1	26	37	2	43	7	0	0
941	2	3	0	2	3	0	1	3	0	2	2	1	0	1	2	25	57	2	43	7	0	0
942	3	1	1	3	3	5	1	0	0	0	0	0	0	3	2	31	67	3	53	6	0	0
943	4	1	1	0	3	5	1	0	0	0	0	1	0	1	2	29	70	3	70	6	0	0
944	2	4	0	3	0	5	0	0	0	0	0	1	0	1	2	27	60	2	54	14	1	0
945	3	1	0	1	2	0	1	0	0	0	0	0	0	1	2	31	25	1	69	1	0	0
946	2	4	0	3	3	0	1	0	0	2	2	1	0	3	2	24	71	3	73	5	0	0
947	3	3	0	1	3	5	1	2	0	2	3	1	0	4	1	26	58	2	63	6	0	0
948	1	4	0	2	1	5	1	0	0	0	2	0	0	3	2	24	56	2	41	4	0	0
949	3	2	0	2	3	5	1	0	0	2	3	1	0	3	2	25	61	3	39	9	0	0
950	2	2	0	0	2	0	1	0	0	0	0	0	0	3	2	20	50	2	39	17	1	0
951	3	4	0	3	0	0	0	0	0	0	0	1	0	1	1	26	40	2	64	21	1	0
952	2	2	0	0	2	1	1	0	0	0	0	0	0	1	1	30	32	1	46	10	1	1
953	4	4	2	0	0	5	0	1	1	0	0	0	0	1	1	24	48	2	25	21	1	0
954	2	4	0	3	3	5	1	0	0	0	0	0	0	1	1	28	56	2	63	0	0	0
955	1	4	0	1	0	0	0	0	0	0	0	1	0	3	1	30	56	2	59	0	0	0
956	3	0	0	3	3	5	1	2	0	2	2	0	0	1	2	30	49	2	37	14	1	0
957	3	1	2	0	2	0	1	0	0	0	0	0	0	1	2	27	48	2	43	3	0	0
958	2	4	0	2	3	5	0	0	0	0	0	0	0	3	2	29	44	2	51	1	0	0
959	2	2	0	1	1	1	1	0	0	0	0	1	0	1	2	25	55	2	58	7	0	0
960	3	4	0	3	2	5	0	0	0	0	0	0	0	1	2	32	29	1	40	6	0	0
961	2	2	0	3	2	5	1	0	0	0	0	1	0	1	2	33	53	2	81	3	0	0
962	4	3	1	1	3	5	1	0	0	0	0	1	1	1	2	33	48	2	72	6	0	0
963	2	4	0	1	1	1	0	0	0	0	0	1	0	1	1	20	60	2	30	13	1	0
964	3	2	0	3	3	5	1	0	0	0	0	1	0	3	1	31	57	2	72	8	0	0
965	3	4	0	3	3	0	1	0	0	0	0	1	0	1	2	36	69	3	79	10	1	0
966	4	0	1	0	2	5	0	0	0	0	0	1	0	4	1	24	47	2	62	8	0	0
967	3	2	1	3	3	0	1	0	0	0	0	1	1	1	2	27	58	2	57	7	0	0
968	2	3	1	2	0	0	1	2	0	0	2	0	0	4	1	27	39	2	13	3	0	0
969	5	2	1	1	3	5	1	0	0	0	0	1	0	3	2	27	62	3	55	7	0	0
970	3	3	0	2	3	5	1	0	0	0	0	1	1	1	2	24	56	2	50	7	0	0
971	1	4	0	3	1	5	0	0	0	0	0	0	0	3	2	33	60	2	67	6	0	0
972	2	4	0	2	2	1	1	0	0	2	2	1	0	3	2	23	39	2	39	7	0	0
973	2	3	0	1	3	5	1	0	0	0	0	1	1	3	1	29	56	2	66	1	0	0
974	2	4	0	3	0	5	0	0	0	0	0	1	0	1	2	27	52	2	56	10	1	0
975	3	4	0	3	3	5	1	2	0	2	2	0	0	4	1	30	44	2	36	3	0	0
976	2	4	0	2	3	0	1	0	0	0	0	0	0	1	2	22	69	3	32	1	0	0
977	2	4	0	3	3	5	1	0	0	0	0	0	0	1	2	28	62	3	74	2	0	0
978	2	1	0	3	3	4	1	0	0	0	0	0	0	3	2	36	79	3	86	2	0	0
979	1	1	0	1	2	0	1	0	0	0	0	0	0	4	2	33	71	3	82	0	0	0
980	2	0	0	3	3	2	1	0	0	0	3	1	0	1	1	17	49	2	35	12	1	0
981	1	4	0	3	0	5	0	0	0	0	0	1	0	3	2	29	48	2	66	6	0	0
982	3	4	0	3	3	5	1	0	0	0	0	1	0	1	2	22	42	2	46	8	0	0
983	2	3	0	2	2	5	1	0	0	0	0	1	0	3	1	23	58	2	44	3	0	0
984	4	4	2	1	0	2	1	0	0	0	0	1	0	1	1	27	45	2	60	7	0	0
985	2	4	0	3	3	0	0	0	0	0	0	1	0	3	2	29	48	2	54	1	0	0
986	3	1	1	1	2	0	1	2	0	2	2	0	1	1	1	27	45	2	39	0	0	0
988	5	4	1	2	2	1	1	0	0	0	0	1	1	3	2	27	49	2	62	7	0	0
989	4	4	1	1	3	5	1	3	0	3	3	1	0	4	2	29	57	2	58	0	0	0
990	3	2	1	3	3	5	1	0	0	0	0	1	1	1	2	31	54	2	59	9	0	0
991	4	2	0	3	3	5	1	0	0	0	2	0	0	3	1	24	49	2	54	7	0	0
992	2	4	0	1	2	5	1	2	0	2	2	1	0	4	1	19	24	1	19	15	1	1
993	2	4	0	0	2	0	1	0	0	0	0	0	0	1	1	28	56	2	57	5	0	0
994	2	4	0	2	2	5	1	0	0	2	0	1	0	1	2	24	58	2	34	11	1	0
995	2	0	0	2	3	5	1	0	0	0	0	0	0	1	2	18	66	3	36	2	0	0
996	3	2	0	1	2	4	1	0	0	0	0	1	0	4	1	26	53	2	78	0	0	0
997	4	4	1	0	2	0	1	0	0	0	0	1	1	1	2	21	47	2	42	16	1	0
998	2	3	0	2	3	5	1	2	0	3	3	1	0	1	2	20	51	2	48	17	1	0
999	2	2	0	2	3	4	1	0	0	0	0	1	0	3	2	29	65	3	90	4	0	0
1000	1	0	1	1	1	1	0	3	0	2	0	0	0	4	1	21	44	2	52	9	0	0
1001	2	3	0	3	3	5	1	0	0	0	2	1	0	3	2	30	63	3	62	4	0	0
1002	2	4	0	2	3	5	1	0	0	2	2	0	0	4	1	25	45	2	0	0	0	0
1003	2	4	0	3	3	5	1	0	0	0	0	1	0	2	2	37	66	3	66	3	0	0
1004	3	0	0	3	3	5	1	0	0	0	0	1	0	1	1	30	62	3	59	3	0	0
1005	2	3	0	0	3	0	1	0	0	0	3	1	0	1	1	25	43	2	36	13	1	0
1006	2	4	0	2	2	5	1	0	0	0	0	1	0	1	2	21	34	1	38	5	0	0
1007	1	2	0	2	3	0	1	0	0	0	0	1	0	3	1	29	50	2	56	1	0	0
1008	2	2	0	2	1	5	1	0	0	0	0	0	0	3	2	22	69	3	53	8	0	0
1009	2	4	0	3	2	1	0	2	0	2	2	0	1	1	2	31	36	1	76	12	1	1
1010	5	4	1	1	3	0	1	0	0	2	2	1	0	1	2	22	48	2	47	0	0	0
1011	3	2	0	2	2	5	1	0	0	1	0	1	0	3	2	24	39	2	39	0	0	0
1012	3	2	2	3	3	0	0	0	0	0	0	1	0	1	2	23	50	2	45	7	0	0
1013	2	3	0	3	3	5	1	0	0	0	0	1	0	4	2	29	61	3	63	0	0	0
1014	2	4	0	1	1	0	1	1	1	0	0	0	0	1	2	20	57	2	40	7	0	0
1015	3	3	0	3	3	5	1	0	0	2	2	1	0	1	2	31	54	2	78	1	0	0
1016	2	3	0	1	3	5	1	0	0	0	0	0	0	1	2	23	32	1	50	7	0	0
1017	4	3	1	0	3	0	1	0	0	0	0	1	1	3	2	29	45	2	42	11	1	0
1018	2	1	0	2	1	0	1	0	0	0	0	1	0	1	2	30	31	1	50	12	1	1
1019	2	4	0	3	2	0	1	0	0	2	2	1	0	3	1	20	49	2	38	1	0	0
1020	3	4	0	3	3	0	1	0	0	0	0	1	0	3	1	29	43	2	48	5	0	0
1021	5	1	1	0	3	5	1	3	0	2	3	1	0	1	1	27	53	2	52	6	0	0
1022	2	4	0	1	2	1	1	2	0	2	2	0	0	1	1	23	27	1	34	0	0	0
1023	2	4	0	2	2	5	1	0	0	0	0	1	0	1	2	20	37	2	45	6	0	0
1024	3	3	0	3	3	1	0	0	0	0	0	0	0	1	2	29	60	2	50	7	0	0
1025	2	3	0	3	3	5	1	0	0	0	0	1	1	3	2	30	61	3	62	8	0	0
1026	2	2	0	3	3	2	1	0	0	0	0	1	0	3	1	22	53	2	41	8	0	0
1027	2	0	0	2	3	0	1	0	0	0	0	1	0	4	2	33	40	2	75	1	0	0
1028	2	3	0	3	3	5	1	0	0	0	0	0	0	1	2	27	60	2	75	7	0	0
1029	4	4	0	0	2	5	0	3	0	2	2	1	0	1	2	31	48	2	39	2	0	0
1030	3	4	0	1	2	0	0	1	1	1	0	1	0	1	2	19	31	1	27	17	1	1
1031	3	3	1	2	3	0	1	0	0	0	0	1	1	3	2	29	42	2	65	19	1	0
1032	3	0	0	3	3	5	1	0	0	0	0	0	0	1	2	37	79	3	79	5	0	0
1033	2	3	1	3	1	5	1	0	0	0	0	1	0	4	2	24	44	2	21	10	1	0
1034	2	2	0	2	2	5	1	0	0	0	0	1	0	3	2	25	41	2	42	6	0	0
1035	4	4	1	0	2	5	1	0	0	0	0	1	0	1	1	33	53	2	78	0	0	0
1036	1	4	0	1	0	5	0	2	0	2	2	1	0	4	2	31	84	3	53	0	0	0
1037	5	1	1	0	2	5	1	0	0	0	0	1	0	1	2	29	50	2	45	1	0	0
1038	2	4	0	3	0	5	0	0	0	0	0	1	0	3	1	15	24	1	38	13	1	1
1039	2	4	0	3	2	0	1	0	0	0	0	1	0	1	2	29	45	2	34	7	0	0
1040	3	4	1	0	1	5	0	2	0	2	2	1	0	4	1	17	61	3	17	17	1	0
1041	2	2	1	0	2	5	1	2	0	2	2	1	0	4	2	20	53	2	20	12	1	0
1042	2	0	0	2	2	5	1	0	0	0	0	0	0	3	1	28	52	2	50	0	0	0
1043	2	4	0	0	0	5	1	0	0	0	0	1	0	1	2	30	28	1	41	7	0	0
1044	5	1	1	0	2	1	1	1	1	1	0	1	1	1	1	30	56	2	50	11	1	0
1045	3	4	0	1	2	1	0	2	0	2	0	0	0	2	1	27	48	2	59	15	1	0
1046	2	3	0	3	3	5	1	0	0	0	0	1	0	1	2	29	58	2	59	6	0	0
1047	2	1	0	0	2	5	1	0	0	0	0	1	0	3	1	24	52	2	45	4	0	0
1048	2	3	0	3	3	5	1	0	0	0	0	1	0	3	2	36	69	3	84	0	0	0
1049	2	0	0	3	3	5	1	0	0	0	0	1	0	1	2	37	71	3	81	0	0	0
1050	3	0	0	3	3	5	1	0	0	0	0	1	0	1	2	25	61	3	45	7	0	0
1051	2	4	0	2	0	5	0	0	0	3	3	0	0	3	1	33	71	3	60	1	0	0
1052	2	2	0	3	1	5	0	0	0	0	0	1	0	1	1	21	34	1	52	17	1	1
1053	2	4	0	3	0	5	0	0	0	0	0	1	0	1	1	22	51	2	42	10	1	0
1054	1	4	0	2	2	1	0	0	0	0	0	0	0	3	1	32	54	2	52	7	0	0
1055	2	4	0	0	3	5	0	1	1	0	0	1	1	1	2	19	16	1	38	16	1	1
1056	2	3	0	3	3	5	1	0	0	0	0	1	0	1	2	28	50	2	30	12	1	0
1057	3	2	0	2	2	5	1	0	0	0	2	1	0	1	2	30	53	2	52	7	0	0
1058	2	4	0	2	2	0	1	2	0	2	2	0	0	2	2	24	78	3	85	0	0	0
1059	1	4	0	1	0	5	1	0	0	2	2	1	0	1	1	30	47	2	62	7	0	0
1060	2	3	1	3	3	0	1	2	0	2	2	0	1	2	2	31	81	3	28	0	0	0
1061	2	4	0	2	2	0	1	2	0	2	2	0	1	2	2	26	48	2	63	0	0	0
1062	2	2	0	2	1	5	1	0	0	0	0	0	0	1	2	17	39	2	22	11	1	0
1063	4	1	2	0	2	0	1	0	0	2	2	0	1	1	1	37	63	3	100	0	0	0
1064	2	3	0	2	3	5	1	0	0	0	0	1	0	3	1	30	52	2	56	8	0	0
1065	2	3	0	3	1	5	1	0	0	0	0	1	0	1	2	28	78	3	56	7	0	0
1066	3	2	0	3	3	1	1	1	1	0	0	0	0	1	1	29	52	2	55	7	0	0
1067	3	4	0	2	2	0	0	0	0	0	0	0	0	3	1	31	53	2	100	2	0	0
1068	2	4	0	3	3	5	1	0	0	0	0	1	0	1	2	29	59	2	49	1	0	0
1069	2	4	0	2	2	5	1	1	1	1	0	0	0	1	2	19	18	1	29	7	0	0
1070	3	4	0	2	2	0	0	0	0	3	3	1	0	1	2	25	50	2	43	5	0	0
1071	3	1	2	2	2	5	1	0	0	0	0	1	0	1	2	36	52	2	66	2	0	0
1072	3	3	0	3	2	0	1	0	0	0	0	0	0	1	2	29	44	2	63	6	0	0
1073	3	4	0	3	3	5	1	0	0	0	0	1	0	1	2	30	67	3	67	4	0	0
1074	2	4	0	3	1	5	0	0	0	0	0	0	0	1	2	29	48	2	48	3	0	0
1075	5	4	1	1	3	5	1	0	0	0	0	1	0	1	2	28	48	2	52	3	0	0
1076	2	4	0	3	0	5	0	0	0	0	0	0	1	1	1	26	52	2	42	11	1	0
1077	2	4	0	2	2	5	1	0	0	0	3	1	0	1	2	29	57	2	73	10	1	0
1078	5	4	1	1	2	5	1	0	0	0	0	1	0	1	1	33	43	2	44	0	0	0
1079	2	4	0	1	3	0	1	0	0	0	0	0	0	3	1	24	58	2	56	1	0	0
1080	4	4	1	1	2	0	1	0	0	0	0	1	0	1	2	29	57	2	66	0	0	0
1081	2	4	0	2	2	0	0	0	0	0	0	0	0	1	1	25	48	2	88	7	0	0
1082	5	2	1	1	2	0	1	0	0	0	0	1	0	1	1	29	52	2	69	0	0	0
1083	4	3	1	1	3	5	1	0	0	0	0	1	1	1	2	28	55	2	55	1	0	0
1084	4	4	1	1	2	0	1	0	0	0	0	1	0	1	1	29	56	2	58	1	0	0
1085	2	4	0	2	3	5	0	0	0	0	0	0	0	1	1	30	54	2	48	2	0	0
1086	3	4	1	0	3	5	0	0	0	0	0	0	0	1	2	29	28	1	27	0	0	0
1087	4	4	1	1	2	4	1	0	0	0	0	1	0	1	2	29	47	2	35	0	0	0
1088	3	4	1	1	3	5	1	0	0	0	0	1	0	3	2	29	54	2	45	0	0	0
1089	3	4	1	2	1	5	0	2	0	2	2	1	1	4	1	28	35	1	46	0	0	0
1090	3	4	1	1	3	5	1	0	0	0	0	0	0	1	2	29	42	2	44	0	0	0
1091	3	4	1	0	2	5	1	0	0	0	0	1	0	1	2	29	34	1	45	3	0	0
1092	3	0	0	1	1	0	1	0	0	2	2	0	0	4	1	25	48	2	1	0	0	0
1093	2	1	0	1	2	0	0	2	0	0	0	1	1	1	2	25	15	1	0	0	0	0
1094	1	1	2	0	3	5	1	0	0	0	0	1	0	4	1	25	42	2	50	7	0	0
1095	3	4	1	1	3	5	1	0	0	0	0	1	0	1	2	29	56	2	41	0	0	0
1096	4	1	1	1	3	5	0	0	0	0	0	1	0	3	2	28	58	2	34	7	0	0
1097	4	4	1	1	3	5	1	0	0	0	0	1	0	1	2	31	58	2	43	4	0	0
1098	3	4	1	1	2	5	0	0	0	0	0	0	0	1	2	28	60	2	40	2	0	0
1099	4	1	1	0	3	0	1	2	0	2	2	1	1	2	1	29	53	2	50	0	0	0
1100	2	4	0	3	1	5	1	0	0	0	0	1	0	1	2	30	59	2	74	4	0	0
1101	2	4	0	2	3	5	1	0	0	0	0	1	0	4	2	28	50	2	61	11	1	0
1102	2	4	0	2	2	1	1	0	0	0	0	0	0	1	1	22	59	2	41	14	1	0
1103	2	4	0	2	0	5	0	0	0	0	0	1	0	1	2	25	48	2	93	0	0	0
1104	2	4	0	3	3	5	1	0	0	2	2	1	0	1	2	26	52	2	39	7	0	0
1105	2	4	0	3	0	5	0	0	0	0	0	1	0	1	2	27	58	2	54	6	0	0
1106	2	4	1	1	0	0	1	0	0	0	0	0	0	4	1	25	12	1	0	0	0	0
1107	5	4	1	0	1	5	0	0	0	1	0	1	1	1	1	28	50	2	58	7	0	0
1108	2	4	0	3	2	5	1	3	0	3	3	1	0	1	1	29	50	2	50	1	0	0
1109	2	2	0	2	2	0	1	0	0	0	0	1	0	1	1	28	48	2	50	7	0	0
1110	2	2	0	3	3	0	1	0	0	0	0	0	0	1	1	21	62	3	43	7	0	0
1111	2	0	0	3	3	0	1	0	0	0	0	1	0	1	2	30	62	3	67	7	0	0
1112	2	4	0	2	0	5	0	0	0	2	2	1	0	1	2	31	59	2	51	17	1	0
1113	5	4	1	1	3	5	1	1	0	1	0	1	0	1	1	29	50	2	34	2	0	0
1114	3	0	2	2	1	2	0	0	0	2	0	1	1	4	1	29	55	2	45	1	0	0
1115	3	1	0	3	2	5	1	0	0	0	0	1	0	3	2	28	51	2	59	7	0	0
1116	2	0	0	3	2	0	1	0	0	0	0	1	0	3	2	24	49	2	67	2	0	0
1117	5	1	2	0	1	5	0	0	0	0	0	1	0	1	1	22	68	3	67	12	1	0
1118	3	4	1	2	2	5	1	0	0	0	0	1	1	3	2	29	50	2	46	0	0	0
1119	3	4	1	1	2	5	1	0	0	0	0	1	1	1	1	37	60	2	40	0	0	0
1120	3	4	2	1	0	2	0	0	0	0	0	1	0	1	2	31	56	2	39	7	0	0
1121	4	1	1	0	3	5	1	0	0	0	0	1	1	3	1	29	32	1	37	4	0	0
1122	3	4	1	1	3	5	1	0	0	2	2	1	1	4	2	30	15	1	32	4	0	0
1123	4	3	0	0	2	5	1	0	0	0	0	1	0	1	2	18	47	2	37	12	1	0
1124	2	0	0	0	0	0	1	2	0	2	2	1	1	2	1	25	12	1	0	0	0	0
1125	3	4	1	1	3	5	0	0	0	0	0	1	0	3	2	29	62	3	36	3	0	0
1126	3	3	0	0	3	0	1	0	0	1	0	1	0	1	1	29	53	2	47	8	0	0
1127	2	4	0	1	3	5	1	0	0	0	0	1	0	3	1	32	52	2	38	4	0	0
1128	5	3	1	1	2	5	1	0	0	0	0	1	1	1	1	33	50	2	49	6	0	0
1129	3	4	0	0	2	5	1	0	0	0	0	1	1	3	2	28	51	2	25	2	0	0
1130	5	4	1	1	3	5	1	0	0	2	2	1	0	1	2	28	53	2	30	0	0	0
1131	5	4	2	2	2	5	1	0	0	2	2	0	0	1	2	31	51	2	43	1	0	0
1132	1	4	0	2	0	5	0	0	0	2	2	1	0	1	2	28	65	3	56	9	0	0
1133	3	1	1	1	2	5	1	0	0	0	0	1	0	3	1	29	52	2	39	7	0	0
1134	4	3	1	1	1	0	1	0	0	1	0	1	1	3	1	29	63	3	42	0	0	0

## Sheet: variables
**MSM Coding**
**Age:**
- 1. ≤19
- 2. 20-29
- 3. 30-39
- 4. 40-49
- 5. ≥50
**Occupation:**
- 0 Administrative and clerical staff
- 1 Agriculture, forestry, fisheries and transport staff
- 2 Commercial services
- 3 Professionals
- 4 Other occupations
**Education:**
- 0 Junior high school or below
- 1 High school
- 2 Junior college
- 3 University or above
**Marital Status:**
- 0 Unmarried
- 1 Married
- 2 Divorced or Widowed
**Income (CNY):**
- 0 ≤1999
- 1. 2000-3999
- 2. 4000-5999
- 3. ≥6000
**Employment Status:**
- 0 No fixed job
- 1 Has a fixed job
**Location:**
- 1 Rural
- 2 Urban
**Religious Belief:**
- 0 Buddhism
- 1 Christianity
- 2 Catholicism
- 3 Islam
- 4 Other
- 5 No religious belief
**HCV (Hepatitis C Virus) Testing:**
- 0 Negative
- 1 Positive
- 2 Never tested
- 3 Forgot the result
**Syphilis Testing:**
- 0 Negative
- 1 Positive
- 2 Never tested
- 3 Forgot the result
**HIV Testing:**
- 0 Negative
- 1 Positive
- 2 Never tested
- 3 Forgot the result
**Sexual Behavior with Women:**
- 0 No
- 1 Yes
**Sexual Behavior with Men:**
- 0 No
- 1 Yes
**HIV Test Result Disclosure:**
- 1 Only known to oneself
- 2 Known to family
- 3 Known to friends
- 4 Other
**Use of Antiretroviral Drugs:**
- 0 No
- 1 Yes
**Anxiety:**
- 0 No
- 1 Yes
**Social Support:**
- 1 Medium to high support
- 2 Low support
**Low Social Support and Anxiety:**
- 1 both anxiety and low social support
- 0 For all other cases
Self-esteem
10-40 scores
cd-risc
1-100 scores
